# Supplementary material for: Uniqueness of Protected Areas for Conservation Strategies in the European Union
Source: Sci Rep. 2018 Apr 24;8:6445. doi: 10.1038/s41598-018-24390-3 (PMC5915414; doi:10.1038/s41598-018-24390-3)
Supplement: Supplementary file 2 — Dataset 1 [file 41598_2018_24390_MOESM2_ESM.xlsx]

## Sheet: Uniqueness_Data_Table
Name	State_ISO3	Designation	Longitude_UTM	Latitude_UTM	Area_m2	Richness_RS	Richness_SAR_%Surplus	Richness_Rarity_weighted	Rarity_Mean	Dissimilarity_Total_MEAN	Dissimilarity_Total_SD	Dissimilarity_Balanced	Dissimilarity_Gradient	sep_Richness_SAR_%Surplus	sep_Dissimilarity_Total	sep_Dissimilarity_Balanced	sep_Dissimilarity_Gradient	amph_Richness_RS	amph_Richness_SAR_%Surplus	amph_Richness_Rarity_weighted	amph_Rarity_Mean	arth_Richness_RS	arth_Richness_SAR_%Surplus	arth_Richness_Rarity_weighted	arth_Rarity_Mean	bird_Richness_RS	bird_Richness_SAR_%Surplus	bird_Richness_Rarity_weighted	bird_Rarity_Mean	fish_Richness_RS	fish_Richness_SAR_%Surplus	fish_Richness_Rarity_weighted	fish_Rarity_Mean	mamm_Richness_RS	mamm_Richness_SAR_%Surplus	mamm_Richness_Rarity_weighted	mamm_Rarity_Mean	moll_Richness_RS	moll_Richness_SAR_%Surplus	moll_Richness_Rarity_weighted	moll_Rarity_Mean	nova_Richness_RS	nova_Richness_SAR_%Surplus	nova_Richness_Rarity_weighted	nova_Rarity_Mean	oinv_Richness_RS	oinv_Richness_SAR_%Surplus	oinv_Richness_Rarity_weighted	oinv_Rarity_Mean
Abisko	SWE	NP	4.68159e+06	5.045e+06	7.72236e+07	58.9221	-0.182074	0.417166	0.00707995	0.741985	0.143463	0.521658	0.220327	-0.0603088	0.739558	0.532346	0.207212	0.617199	-0.801295	2.69e-05	4.36e-05	1.61425	-0.50597	0.150161	0.0930221	49.0397	-0.0222167	0.0195657	0.000398977	0.5086	-0.716834	0.000105584	0.000207598	3.04814	-0.636425	0.000477244	0.000156569	0.9686	0.605428	0.00506151	0.0052256	1.0586	0.219099	0.0375555	0.0354766	0	-1	0	NA
Aggtelek Biosphere Reserve	HUN	MAB	5.10523e+06	2.87749e+06	1.92467e+08	228.382	1.38249	0.337608	0.00147827	0.70412	0.172901	0.405744	0.298376	1.0496	0.659659	0.424743	0.234916	12.4539	2.14333	0.00301316	0.000241945	24.5065	4.7524	0.138005	0.00563138	127.987	0.898312	0.0472789	0.000369405	11.8103	3.76963	0.0141309	0.00119649	31.1021	1.91539	0.00807854	0.000259743	5.94957	6.5971	0.0570642	0.00959131	0	-1	0	NA	0.18	1.2077	0.000106132	0.000589623
Aggteleki	HUN	NP	5.10292e+06	2.87679e+06	2.01749e+08	223.351	1.29593	0.374133	0.00167509	0.680504	0.184489	0.367077	0.313427	1.52104	0.705475	0.356448	0.349027	11.687	1.91726	0.00279787	0.0002394	24.3262	4.63248	0.155559	0.00639469	127.217	0.858323	0.0412589	0.000324319	9.30659	2.69676	0.011939	0.00128285	29.652	1.74513	0.00738478	0.000249048	5.02908	5.3359	0.0517064	0.0102815	0.14	-0.878836	2e-05	0.000142613	0.656	6.95792	0.000386793	0.000589623
Aiguestortes	ESP	NP	3.57669e+06	2.20749e+06	139013689	93.4293	0.0790807	0.035066	0.000375321	0.6686	0.204664	0.457885	0.210715	0.205858	0.688229	0.487324	0.200905	3.18587	-0.128847	0.0035021	0.00109926	3.09712	-0.200953	0.000954887	0.000308315	72.595	0.19643	0.00464699	6.4e-05	1.02402	-0.536329	0.00100512	0.000981545	5.34831	-0.453729	0.00411307	0.000769042	0	-1	0	NA	1.37139	0.325935	0.000415472	0.000302957	0	-1	0	NA
Ainos	GRC	NP	5.25829e+06	1.73984e+06	2.82698e+07	4.13502	-0.921398	0.00519552	0.00125647	0.979199	0.0434943	0.853227	0.125971	-0.905318	0.977469	0.859526	0.117943	0.714444	-0.669893	7.08e-05	9.9e-05	0.476296	-0.804817	0.000357962	0.000751555	0	-1	0	NA	0	-1	0	NA	0.24	-0.962681	5.81e-05	0.00024193	0	-1	0	NA	0	-1	0	NA	0	-1	0	NA
Alto de Bernesga	ESP	MAB	3.04874e+06	2.33548e+06	3.34416e+08	157.935	0.386101	0.0801917	0.00050775	0.634918	0.241427	0.412048	0.222871	0.225662	0.569271	0.371773	0.197498	5.84674	0.305138	0.0014924	0.000255253	4.5437	-0.0916003	0.0012753	0.000280675	113.35	0.405702	0.0285703	0.000252053	4	0.33023	0.00318642	0.000796605	18.8676	0.528663	0.00548771	0.000290854	0.5149	-0.438496	0.00591839	0.0114943	0.47	-0.650009	7.98e-05	0.000169808	0	-1	0	NA
Angso	SWE	NP	4.81527e+06	4.08871e+06	1.94837e+06	1.72	-0.924513	0.00014804	8.61e-05	0.961844	0.0523086	0.389506	0.572337	-0.896858	0.958379	0.41731	0.541068	0.04	-1.11675	2.99e-06	7.47e-05	0.02	-0.982174	2.92e-06	0.000146028	1.34	-0.911988	8.86e-05	6.61e-05	0	-1	0	NA	0.28	-0.911812	2.9e-05	0.000103662	0	-1	0	NA	0.02	-0.931181	1.36e-05	0.00067981	0	-1	0	NA
Appennino Tosco-Emiliano MAB	ITA	MAB	4.34247e+06	2.36417e+06	2232278836	207.791	0.00701673	0.328835	0.00158252	0.636274	0.247323	0.370101	0.266173	-0.0213406	0.571133	0.35392	0.217213	8.7902	0.404407	0.0342493	0.00389631	12.02	0.384411	0.0043933	0.000365499	137.941	-0.0751833	0.0368599	0.000267215	7.52674	0.284117	0.0200965	0.00267001	22.385	0.099003	0.00424877	0.000189804	2.5103	0.591699	0.00253777	0.00101094	0.88	-0.627442	0.000142326	0.000161734	0	-1	0	NA
Archipielago de Cabrera	ESP	NP	3.709e+06	1.81375e+06	1.00346e+08	22.7221	-0.709396	0.184071	0.00810097	0.88478	0.0649033	0.643979	0.240801	-0.670229	0.886788	0.681243	0.205546	0	-1	0	NA	0	-1	0	NA	17.5639	-0.678291	0.0595893	0.00339272	0	-1	0	NA	2.0691	-0.769682	0.00214929	0.00103876	0	-1	0	NA	0	-1	0	NA	0	-1	0	NA
Area de Allariz	ESP	MAB	2.85774e+06	2.28995e+06	2.14817e+08	124.261	0.252509	0.08844	0.000711726	0.64838	0.21944	0.440257	0.208123	0.0834107	0.591852	0.386422	0.20543	4.83676	0.189865	0.00239688	0.000495555	2.79652	-0.364193	0.00134036	0.000479295	97.5865	0.396801	0.00938716	9.62e-05	2.13379	-0.170913	0.00134308	0.000629433	10.8883	-0.00853761	0.00264745	0.000243147	0	-1	0	NA	0	-1	0	NA	0.36	3.30448	0.000212264	0.000589623
Athalassa	CYP	NP	6.43942e+06	1.66718e+06	8.51428e+06	4.5234	-0.874843	0.0163762	0.00362032	0.949411	0.0588177	0.623667	0.325744	-0.840469	0.945833	0.643875	0.301958	0.2646	-0.745469	0.00133533	0.00504659	0	-1	0	NA	2.724	-0.889045	0.00461383	0.00169377	0	-1	0	NA	0.5328	-0.886287	0.000749003	0.00140579	0	-1	0	NA	0	-1	0	NA	0	-1	0	NA
Ayios Nikandros	CYP	NP	6.49289e+06	1.66742e+06	65860.3	49	5.20453	0.107316	0.00219013	0.864494	0.0780842	0.717342	0.147152	8.94446	0.870901	0.740092	0.130809	3	-1.85295	0.0151398	0.00504659	0	-1	0	NA	27	4.31363	0.0327702	0.00121371	0	-1	0	NA	10	6.69874	0.00971322	0.000971322	0	-1	0	NA	0	-1	0	NA	0	-1	0	NA
Babia	ESP	MAB	2.92451e+06	2.26707e+06	3.80175e+08	138.627	0.168797	0.0706909	0.000509937	0.670909	0.208387	0.472356	0.198554	0.0401257	0.609762	0.423173	0.186588	6.97494	0.516297	0.00284221	0.000407489	0.953366	-0.816369	0.000212554	0.000222951	105.16	0.251054	0.0216066	0.000205464	3.22113	0.0239835	0.00225127	0.000698906	10.7768	-0.155908	0.00226126	0.000209826	0.9151	-0.0379686	0.0014174	0.0015489	1.5944	0.142849	0.000879144	0.000551395	0	-1	0	NA
Babia Gora	POL	MAB	5.00938e+06	2.98225e+06	1.18287e+08	74.4884	-0.0951138	0.0822655	0.00110441	0.694879	0.138926	0.458529	0.23635	-0.240175	0.687057	0.436342	0.250715	4.15882	0.186284	0.00254699	0.000612431	2.3476	-0.365242	0.0180833	0.0077029	44.1234	-0.233757	0.00451862	0.000102409	1.01151	-0.515243	0.000236378	0.000233689	14.031	0.495483	0.024184	0.00172361	1.67114	1.45223	0.000689979	0.000412881	3.23888	2.2856	0.00105721	0.000326412	0	-1	0	NA
Babiogorski	POL	NP	5.00886e+06	2.98659e+06	3.39557e+07	23.734	-0.573978	0.0355929	0.00149966	0.812274	0.102578	0.512474	0.2998	-0.491238	0.805712	0.535143	0.270569	1.2741	-0.454589	0.000973219	0.000763848	1.0894	-0.576717	0.00834072	0.00765625	12.42	-0.676835	0.000785232	6.32e-05	0.11	-0.918245	2.28e-05	0.000207598	5.4029	-0.199527	0.0109446	0.00202569	0.5447	0.141639	0.000118172	0.000216948	1.2588	0.851018	0.000363153	0.000288491	0	-1	0	NA
Balaton-felvidki	HUN	NP	4.88697e+06	2.66155e+06	580614524	223.073	0.647447	0.236213	0.0010589	0.66172	0.214034	0.368693	0.293027	0.721089	0.693398	0.372643	0.320755	9.94922	0.991097	0.00279548	0.000280975	19.5538	2.33039	0.0248918	0.00127299	144.979	0.503656	0.0717401	0.000494832	6.71543	0.839503	0.0119224	0.00177538	20.1208	0.409339	0.0191228	0.0009504	4.16633	2.88101	0.00298086	0.000715465	1.30807	-0.17336	0.000197545	0.000151021	0.7682	6.48372	0.000452948	0.000589623
Ballycroy NP	IRL	NP	3.04791e+06	3.60733e+06	117787438	48.7015	-0.407589	0.0103103	0.000211705	0.782842	0.11685	0.560506	0.222336	-0.332801	0.787498	0.589915	0.197583	0.76312	-0.782077	3.32e-05	4.36e-05	0	-1	0	NA	42.2643	-0.265034	0.00881547	0.000208579	0.808127	-0.612135	0.000219481	0.000271592	3.92277	-0.581426	0.000311238	7.93e-05	0	-1	0	NA	0.82312	-0.163954	0.000155523	0.000188944	0	-1	0	NA
Bardenas Reales	ESP	MAB	3.37536e+06	2.1938e+06	3.92725e+08	148.758	0.241542	0.0404712	0.00027206	0.651628	0.232738	0.442358	0.20927	0.10665	0.591471	0.404116	0.187355	7	0.511741	0.00291137	0.000415911	0.28	-0.946575	0.000107839	0.000385138	121.335	0.428375	0.0268109	0.000220965	4.76346	0.497091	0.0047397	0.000995011	12.3369	-0.041963	0.00271259	0.000219876	0	-1	0	NA	0	-1	0	NA	0	-1	0	NA
Bassin de la Dordogne MAB	FRA	MAB	3.62693e+06	2.49616e+06	23971863439	277.907	-0.359073	0.285814	0.00102845	0.647664	0.245406	0.289544	0.35812	-0.299036	0.572207	0.267047	0.30516	10	0.178709	0.00197121	0.000197121	19.665	0.13648	0.0331163	0.00168402	172.737	-0.46329	0.0355248	0.000205658	12.3076	-0.0886133	0.0165513	0.0013448	33	-0.134006	0.0107534	0.00032586	5	0.609274	0.0214061	0.00428123	6	0.253688	0.142374	0.0237291	0	-1	0	NA
Bayerischer Wald	DEU	NP	4.56948e+06	2.88076e+06	2.42158e+08	131.105	0.272879	0.0397897	0.000303496	0.663772	0.183701	0.43475	0.229022	0.385712	0.684603	0.444895	0.239708	1.06484	-0.745087	5.6e-05	5.26e-05	2.1012	-0.538619	0.000934017	0.000444516	99.8333	0.374559	0.0252183	0.000252604	0.923139	-0.656108	0.000123843	0.000134154	18.5796	0.639166	0.0023215	0.000124949	0.5074	-0.393232	0.000245344	0.000483531	4.77108	2.91091	0.00233549	0.000489509	0	-1	0	NA
Bayerischer Wald National Park	DEU	MAB	4.56869e+06	2.8731e+06	1.32997e+08	80.9827	-0.0516384	0.0175138	0.000216266	0.707943	0.13995	0.495523	0.21242	-0.199011	0.688975	0.458124	0.230851	0.724818	-0.799531	5.15e-05	7.1e-05	1.6044	-0.580715	0.000831556	0.000518297	58.5816	-0.0205841	0.01239	0.000211499	1.23242	-0.433219	0.00106194	0.000861675	14.2361	0.471138	0.00156949	0.000110247	0.18	-0.744564	0.000153192	0.000851064	2.46014	1.41011	0.00105293	0.000427997	0	-1	0	NA
Beinn Eighe	GBR	MAB	3.40898e+06	3.93158e+06	4.81854e+07	27.5472	-0.55681	0.00866748	0.000314641	0.821035	0.0949894	0.547247	0.273788	-0.644119	0.836201	0.512794	0.323407	0.394115	-0.852063	1.72e-05	4.36e-05	0	-1	0	NA	23.4779	-0.4546	0.00814458	0.000346905	0.394115	-0.740998	0.000107038	0.000271592	1.73463	-0.765676	0.000131336	7.57e-05	0.03	-0.943105	2.55e-05	0.000851064	1.12242	0.487285	0.000176696	0.000157424	0	-1	0	NA
Berchtesgaden	DEU	NP	4.54166e+06	2.71966e+06	2.08213e+08	142.72	0.452682	0.0389877	0.000273177	0.627608	0.218656	0.381035	0.246572	0.592747	0.651972	0.388735	0.263236	3.79386	-0.0599261	0.0037847	0.000997585	5.55635	0.274782	0.00284878	0.000512708	106.458	0.539284	0.0168939	0.00015869	0.928903	-0.635089	0.000281684	0.000303244	15.8625	0.456348	0.00405106	0.000255387	0.290445	-0.637364	3.05e-05	0.000105119	4.74955	3.07216	0.00896842	0.00188827	0	-1	0	NA
Berchtesgaden Alps	DEU	MAB	4.54668e+06	2.72528e+06	467414893	225.453	0.781898	0.110232	0.000488936	0.634659	0.235437	0.323021	0.311639	0.602114	0.578417	0.333131	0.245286	6.82662	0.424112	0.0044139	0.000646571	12.3002	1.23119	0.0160012	0.00130089	163.183	0.815658	0.059019	0.000361673	3.26723	-0.0341265	0.0034622	0.00105967	23.2152	0.721854	0.00508408	0.000218998	1.35543	0.343293	0.000793886	0.000585708	5.98965	3.03743	0.0121331	0.00202568	0	-1	0	NA
Berlengas	PRT	MAB	2.65183e+06	2.02949e+06	187898	15	0.368293	1.8618	0.12412	0.977502	0.019222	0.88255	0.0949518	-0.166242	0.972275	0.835713	0.136562	0	-1	0	NA	0	-1	0	NA	8	0.121013	0.268675	0.0335844	0	-1	0	NA	2	0.167639	0.000783576	0.000391788	0	-1	0	NA	0	-1	0	NA	0	-1	0	NA
Bialowieski	POL	NP	5.25044e+06	3.38412e+06	1.05162e+08	34.4009	-0.566436	0.124057	0.0036062	0.89115	0.0895917	0.763728	0.127422	-0.509086	0.888942	0.771351	0.117591	4.99205	0.470185	0.000600202	0.000120231	10.1397	1.83693	0.102453	0.0101041	0	-1	0	NA	0.07	-0.965037	9.68e-05	0.00138313	11.5845	0.273643	0.0131916	0.00113874	0.990211	0.502684	0.000247781	0.000250231	1.55851	0.637284	0.000250548	0.000160761	0.735811	9.51555	0.000433851	0.000589623
Bialowieza	POL	MAB	5.23626e+06	3.38089e+06	1.05018e+08	23.6128	-0.702273	0.0356478	0.00150968	0.901337	0.0890652	0.751432	0.149905	-0.751476	0.913537	0.741051	0.172486	4.86299	0.432719	0.000530895	0.000109171	5.57942	0.561657	0.0171025	0.00306528	0	-1	0	NA	0.730675	-0.63487	0.00101062	0.00138313	6.93654	-0.237091	0.0121778	0.0017556	0.852221	0.293788	0.000121178	0.000142191	2.24362	1.35799	0.00035481	0.000158141	0.126	0.801358	7.43e-05	0.000589623
Biebrzaski	POL	NP	5.16253e+06	3.45165e+06	5.97323e+08	49.214	-0.639754	0.119552	0.00242922	0.878939	0.0950206	0.761922	0.117017	-0.624154	0.877482	0.767228	0.110253	6.67434	0.328638	0.000922239	0.000138177	9.7702	0.650392	0.0152826	0.0015642	4.31786	-0.955627	0.0850111	0.0196883	1.17146	-0.682297	0.00132191	0.00112843	15.5602	0.0817673	0.00306545	0.000197006	1.16778	0.0790329	0.000545289	0.000466943	2.92323	0.831829	0.000462383	0.000158175	0.57496	4.57175	0.00033901	0.000589623
Bieszczadzki Park Narodowy	POL	NP	5.23884e+06	2.96801e+06	2.92888e+08	107.079	-0.0204357	0.104907	0.000979718	0.69344	0.142794	0.471522	0.221918	0.0568829	0.704377	0.475072	0.229306	6.93325	0.591834	0.00330472	0.000476648	9.17995	0.907376	0.0455433	0.00496117	48.2016	-0.375995	0.0118066	0.000244943	3.21332	0.119611	0.000993787	0.000309271	24.5894	1.06319	0.0190678	0.000775447	1.42894	0.618419	0.000251613	0.000176084	5.21538	3.03994	0.00280812	0.00053843	0	-1	0	NA
Bile Karpaty	CZE	MAB	4.888e+06	2.90495e+06	7.47198e+08	212.968	0.453479	0.222032	0.00104256	0.636597	0.22222	0.325232	0.311365	0.33769	0.578919	0.329026	0.249894	10.6879	1.04229	0.00157408	0.000147278	18.2961	1.89599	0.0304391	0.0016637	133.472	0.275686	0.0286556	0.000214693	4.46864	0.120177	0.00201703	0.000451374	28.4387	0.863692	0.0041106	0.000144542	3.13815	1.72003	0.00112343	0.000357992	2.08838	0.224359	0.000326701	0.000156438	0.08	-0.255631	4.72e-05	0.000589623
Biosphaere	DEU	MAB	4.11812e+06	2.91278e+06	1.10292e+07	11.88	-0.696857	0.00117678	9.91e-05	0.859854	0.107153	0.462101	0.397753	-0.773795	0.870421	0.396572	0.473849	0.96	-0.25124	0.000117974	0.000122889	0.96	-0.482887	0.000255329	0.000265968	7.32	-0.725821	0.000465124	6.35e-05	0.48	-0.470254	8.06e-05	0.000167818	1.8	-0.641194	0.00021091	0.000117172	0	-1	0	NA	0.12	-0.753449	1.71e-05	0.000142613	0	-1	0	NA
Bjornlandet	SWE	NP	4.71478e+06	4.56436e+06	1.14355e+07	5.88	-0.851648	0.00113058	0.000192276	0.93639	0.0629153	0.589016	0.347373	-0.813514	0.928118	0.593273	0.334845	0.24	-0.817632	1.79e-05	7.47e-05	0	-1	0	NA	4.56	-0.83119	0.000864135	0.000189503	0	-1	0	NA	0.96	-0.810455	0.000131324	0.000136796	0	-1	0	NA	0	-1	0	NA	0	-1	0	NA
Bla Jungfrun	SWE	NP	4.73081e+06	3.81387e+06	1.89654e+06	0.78	-0.965478	0.000152853	0.000195966	0.985199	0.0268318	0.548094	0.437104	-0.95277	0.982749	0.55922	0.423529	0.03	-1.08155	3.18e-06	0.000105899	0	-1	0	NA	0.45	-0.970184	0.000118343	0.000262984	0	-1	0	NA	0.3	-0.904839	3.13e-05	0.000104445	0	-1	0	NA	0	-1	0	NA	0	-1	0	NA
Boitine	BGR	MAB	5.48741e+06	2.30755e+06	1.59791e+07	25.74	-0.415111	0.00916525	0.00035607	0.819381	0.112109	0.560524	0.258857	-0.555431	0.8154	0.500352	0.315049	1.26	-0.226794	0.000272219	0.000216047	3.6	0.741183	0.00159189	0.000442192	10.98	-0.635277	0.000703912	6.41e-05	1.08	0.0462666	0.00054632	0.000505852	5.58	0.00863878	0.00241722	0.000433194	0.36	-0.064208	7.79e-05	0.000216279	0.36	-0.337578	0.000353431	0.000981754	0	-1	0	NA
Brecon Beacons	GBR	NP	3.40212e+06	3.28173e+06	1350537592	229.483	0.301459	0.228621	0.000996243	0.641343	0.251929	0.359379	0.281964	0.30662	0.675882	0.366634	0.309248	2	-0.65446	0.00016323	8.16e-05	2	-0.733443	0.000525273	0.000262637	196.091	0.547125	0.220435	0.00112415	6.12592	0.247095	0.00197433	0.000322292	15.691	-0.120409	0.00165292	0.000105342	1	-0.268065	0.000851064	0.000851064	4	0.966483	0.00125237	0.000313091	0.1992	0.676854	0.000117453	0.000589623
Brighton and Lewes Downs MAB	GBR	MAB	3.61175e+06	3.13105e+06	295135945	136.335	0.24422	0.0978786	0.000717928	0.642166	0.227551	0.429413	0.212753	0.0933846	0.587598	0.384268	0.203329	1.9893	-0.544019	0.000162357	8.16e-05	1.588	-0.670783	0.000291898	0.000183815	115.124	0.486681	0.0828138	0.000719342	1.19416	-0.585038	0.000241285	0.000202054	13.7468	0.151104	0.00156456	0.000113813	0	-1	0	NA	0.8976	-0.30628	0.000145118	0.000161673	0	-1	0	NA
Broads	GBR	NP	3.75141e+06	3.31164e+06	3.01304e+08	108.294	-0.0180632	0.0143744	0.000132736	0.636589	0.229051	0.413683	0.222906	-0.43541	0.66109	0.441811	0.219279	2.65607	-0.393877	0.000243775	9.18e-05	0.04	-0.991757	5.44e-06	0.000136091	88.8773	0.14007	0.00912376	0.000102656	1.06947	-0.631059	0.000439705	0.000411143	9.1444	-0.238449	0.000827287	9.05e-05	2.59392	1.9142	0.00256096	0.000987294	2.46806	0.895769	0.000396376	0.000160602	0	-1	0	NA
Buila-Vanturarita	ROU	NP	5.42168e+06	2.56308e+06	4.49195e+07	7.02757	-0.884428	0.00601151	0.000855418	0.952257	0.0546176	0.734413	0.217844	-0.168253	0.94885	0.745931	0.202919	0.4448	-0.828811	4.3e-05	9.68e-05	0.32	-0.885372	0.000172973	0.000540541	0.03	-0.999287	6.03e-06	0.000200965	0.492977	-0.667934	0.000561509	0.00113902	4.35899	-0.400155	0.000776783	0.000178202	0	-1	0	NA	0	-1	0	NA	0	-1	0	NA
Bukki	HUN	NP	5.10273e+06	2.82635e+06	4.28356e+08	217.223	0.764362	0.682448	0.00314169	0.633662	0.234465	0.331557	0.302105	0.869833	0.667006	0.335589	0.331416	9.37167	0.988972	0.0023157	0.000247096	22.1587	3.12267	0.473057	0.0213486	131.217	0.501851	0.0165764	0.000126328	1.46715	-0.55276	0.000454324	0.000309663	32.3633	1.45627	0.00841088	0.00025989	3.45758	2.5131	0.0572044	0.0165446	3.72301	1.57555	0.0100353	0.00269547	0	-1	0	NA
Cabaneros	ESP	NP	3.07373e+06	1.93177e+06	4.0923e+08	122.095	0.00596746	0.0766766	0.000628009	0.696256	0.195794	0.516655	0.179601	-0.405222	0.724956	0.54626	0.178696	6.94922	0.488372	0.00281979	0.000405771	1.46395	-0.723991	0.00415443	0.00283782	93.9856	0.0917529	0.026517	0.000282139	7.54261	1.33647	0.00927966	0.0012303	3.79178	-0.708726	0.0016499	0.000435126	0.5242	-0.460387	0.0141676	0.027027	0.624118	-0.562333	0.00010598	0.000169808	0	-1	0	NA
Cabo de Gata-Nijar	ESP	MAB	3.24088e+06	1.61824e+06	2.91557e+08	79.5084	-0.271615	0.503569	0.00633353	0.761607	0.156288	0.592874	0.168733	-0.360305	0.72751	0.526491	0.201019	1.96199	-0.549098	0.00032801	0.000167183	0	-1	0	NA	67.8613	-0.120189	0.0254194	0.000374578	0.8891	-0.689716	0.0101034	0.0113636	1.5024	-0.873789	0.00225039	0.00149786	0	-1	0	NA	0	-1	0	NA	0	-1	0	NA
Cairngorms	GBR	NP	3.50118e+06	3.84953e+06	4530320658	225.205	-0.125352	0.464146	0.00206099	0.648308	0.248864	0.380615	0.267693	-0.186656	0.681347	0.387189	0.294159	2	-0.711081	0.00016323	8.16e-05	0	-1	0	NA	200.072	0.066506	0.447445	0.00223642	5	-0.334884	0.00372615	0.000745229	10.15	-0.586573	0.00089987	8.87e-05	2.943	0.5245	0.0105101	0.00357123	4	0.371943	0.00115397	0.000288491	0	-1	0	NA
Calanques	FRA	NP	3.94842e+06	2.239e+06	519188954	73.8192	-0.435421	0.153352	0.00207741	0.745201	0.145312	0.556248	0.188953	-0.555004	0.764669	0.595355	0.169314	1.09795	-0.775565	0.000474053	0.000431762	1.3964	-0.754314	0.00154405	0.00110573	57.1645	-0.385242	0.0455451	0.000796737	0	-1	0	NA	10.16	-0.267044	0.00217186	0.000213766	0	-1	0	NA	0	-1	0	NA	0	-1	0	NA
Calimani	ROU	NP	5.46371e+06	2.7858e+06	2.45256e+08	25.9485	-0.74907	0.0499316	0.00192426	0.880883	0.0758055	0.69458	0.186304	-0.479722	0.875516	0.705933	0.169583	1.48974	-0.644383	0.000122264	8.21e-05	0	-1	0	NA	8.31483	-0.885987	0.00187266	0.000225219	1.0368	-0.615489	0.00178932	0.00172581	9.02937	-0.206061	0.0267234	0.00295961	0	-1	0	NA	0.35	-0.714184	0.000368416	0.00105262	0	-1	0	NA
Camargue	FRA	MAB	3.88076e+06	2.28217e+06	1.30402e+08	84.2263	-0.00755566	0.0400411	0.000475399	0.689882	0.175821	0.474732	0.21515	-0.1626	0.661441	0.423571	0.23787	2.92051	-0.188101	0.000905795	0.000310149	1.0884	-0.713931	0.00106504	0.00097854	70.4803	0.185894	0.0362552	0.000514402	0	-1	0	NA	6.799	-0.29374	0.00135686	0.000199568	0	-1	0	NA	0	-1	0	NA	0	-1	0	NA
Ceahlau	ROU	NP	5.52461e+06	2.77935e+06	7.74107e+07	17.1628	-0.761935	0.0224338	0.00130712	0.90048	0.0794969	0.690106	0.210375	2.29298	0.89442	0.702031	0.192389	2.5408	-0.182596	0.000265989	0.000104687	0.36	-0.889902	0.00857143	0.0238095	0.6352	-0.987345	5.93e-05	9.33e-05	0.36	-0.799739	3.17e-05	8.82e-05	9.1964	0.0962266	0.00160034	0.000174018	0	-1	0	NA	0.72	-0.171435	0.000119355	0.000165771	0	-1	0	NA
Centralen Balkan	BGR	NP	5.52232e+06	2.29957e+06	7.17334e+08	283.765	0.961532	0.229576	0.000809037	0.652262	0.230199	0.26621	0.386053	-0.332899	0.685834	0.26531	0.420524	7.58256	0.459578	0.00161938	0.000213567	21.967	2.51849	0.0103204	0.000469812	177.024	0.714448	0.146539	0.000827793	9.41823	1.39502	0.0078113	0.00082938	38.9429	1.57969	0.0155341	0.000398894	3.84613	2.37275	0.00120988	0.00031457	3.99993	1.37367	0.0124501	0.00311258	0.994374	8.31992	0.000586306	0.000589623
Ceske Svycarsko	CZE	NP	4.6284e+06	3.09499e+06	7.92611e+07	77.0466	0.0608427	0.0131844	0.000171122	0.708661	0.127354	0.481059	0.227602	0.217276	0.7137	0.489918	0.223782	5.08951	0.625773	0.000630691	0.00012392	1.25952	-0.617439	0.000368411	0.000292502	50.1317	-0.0088418	0.00828118	0.000165188	2.00402	0.105578	0.000517975	0.000258468	13.4236	0.590169	0.00148629	0.000110723	0.32	-0.47354	0.000118387	0.000369959	2.19874	1.51256	0.000514343	0.000233926	0	-1	0	NA
Cevennes	FRA	MAB	3.81551e+06	2.37949e+06	3229986571	238.381	0.00907708	0.173902	0.000729514	0.633499	0.252221	0.313214	0.320285	0.0187446	0.554876	0.291333	0.263543	8.5091	0.069221	0.00179765	0.000211261	16.5872	0.498411	0.0187514	0.00113048	156.195	-0.0674092	0.0232988	0.000149165	5.725	-0.263444	0.00668892	0.00116837	32.987	0.463471	0.00856907	0.000259771	1.05	-0.406613	0.000210827	0.000200788	5.52	0.896496	0.112214	0.0203286	0	-1	0	NA
Cevennes	FRA	NP	3.81853e+06	2.37154e+06	3731275567	244.516	0.0291709	0.193129	0.00078984	0.629639	0.253934	0.315652	0.313986	0.0308715	0.673972	0.326284	0.347688	7.0625	0.262386	0.00138372	0.000195925	14.4838	0.645586	0.0146871	0.00101404	156.788	-0.113365	0.0237969	0.000151778	4.9161	-0.184674	0.00330878	0.000673051	32.861	0.414204	0.00851439	0.000259103	1.04	-0.425094	0.000139162	0.000133809	5	1.00578	0.107165	0.021433	0	-1	0	NA
Cheile Bicazului-Hasmas	ROU	NP	5.52015e+06	2.75433e+06	6.93557e+07	13.7652	-0.802387	0.0110051	0.000799486	0.90603	0.0769461	0.676653	0.229377	-1.16525	0.899254	0.687378	0.211876	2.99735	-0.00267891	0.000349183	0.000116497	0.4964	-0.843263	0.00417983	0.00842028	2.05664	-0.957541	0.000908014	0.000441504	0.365156	-0.78887	3.22e-05	8.82e-05	4.96064	-0.391288	0.000769209	0.000155062	0	-1	0	NA	0	-1	0	NA	0	-1	0	NA
Cheile Nerei-Beusnita	ROU	NP	5.25233e+06	2.49951e+06	366903648	39.5808	-0.662554	0.0214111	0.000540948	0.891159	0.0792452	0.771427	0.119732	-0.229576	0.891415	0.782576	0.108839	2.33583	-0.488507	0.000276553	0.000118396	4.86932	-0.0523707	0.00443653	0.00091112	2.894	-0.965172	0.00190232	0.000657331	9.05421	1.91448	0.00937205	0.0010351	14.7331	0.164835	0.00310367	0.00021066	0	-1	0	NA	0	-1	0	NA	0.999539	9.64794	0.000589351	0.000589623
Cilento and Val de Diano	ITA	MAB	4.77547e+06	1.92626e+06	2227713055	206.231	9.63e-05	0.259249	0.00125708	0.642377	0.244056	0.382429	0.259949	-0.0281651	0.57698	0.363997	0.212983	8.935	0.427979	0.0088796	0.0009938	12.1271	0.397578	0.0212086	0.00174886	130.459	-0.124765	0.0260064	0.000199345	8.77988	0.498991	0.0357972	0.00407718	29.4495	0.446618	0.00587604	0.00019953	1	-0.365562	0.000472144	0.000472144	0.2	-0.915276	3.23e-05	0.000161734	0	-1	0	NA
Collemeluccio-Montedimezzo	ITA	MAB	4.67609e+06	2.07307e+06	6.36941e+06	3.24	-0.901833	0.00103297	0.000318817	0.941115	0.0692678	0.397823	0.543293	-0.928722	0.950193	0.33196	0.618233	0.12	-0.843657	9.36e-05	0.000779737	0.04	-0.974728	0.000493827	0.0123457	2.8	-0.874705	0.000178036	6.36e-05	0.04	-0.946455	0.000104712	0.0026178	0.08	-0.981567	5.27e-06	6.59e-05	0	-1	0	NA	0	-1	0	NA	0	-1	0	NA
Collina Po MAB	ITA	MAB	4.14857e+06	2.44048e+06	1712328732	197.538	0.0401223	0.400487	0.00202739	0.649766	0.236292	0.404262	0.245504	-0.00241543	0.583788	0.381128	0.20266	8	0.331006	0.0319414	0.00399267	16.5124	1.05412	0.0148052	0.000896611	126.291	-0.0773372	0.26309	0.00208321	11.2404	1.10509	0.0577283	0.00513577	18.0312	-0.0505897	0.00301639	0.000167287	4	1.73583	0.00469544	0.00117386	0.14	-0.935865	0.000521958	0.00372827	1	7.10812	0.000589623	0.000589623
Connemara NP	IRL	NP	3.02116e+06	3.56135e+06	2.95687e+07	19.16	-0.640871	0.00676855	0.000353265	0.838566	0.099734	0.500267	0.338299	-1.2304	0.83418	0.528475	0.305705	0.20899	-0.905279	9.1e-06	4.36e-05	0.07	-0.971686	1.52e-05	0.000217581	16.5575	-0.549431	0.00346119	0.000209041	0.264361	-0.793727	7.18e-05	0.000271592	1.37684	-0.788428	0.00013008	9.45e-05	0.20899	-0.544322	0.000177864	0.000851064	0.20899	-0.679778	2.98e-05	0.000142613	0	-1	0	NA
Corvo Island	PRT	MAB	971376	2.79038e+06	3.02762e+07	6.80788	-0.873336	0.0955956	0.0140419	0.950229	0.0400658	0.676479	0.27375	-0.900613	0.950597	0.619001	0.331597	0	-1	0	NA	0	-1	0	NA	4.24435	-0.885382	0.0193006	0.00454736	0	-1	0	NA	0	-1	0	NA	0	-1	0	NA	0.495081	-0.246736	7.82e-05	0.000157899	0	-1	0	NA
Cozia	ROU	NP	5.43601e+06	2.57539e+06	1.67268e+08	28.2045	-0.692565	0.530286	0.0188015	0.913181	0.0757228	0.78567	0.127511	1.2059	0.910695	0.795759	0.114935	2.08	-0.456988	0.000184566	8.87e-05	6.51	0.591668	0.511095	0.0785092	2	-0.968956	0.000249935	0.000124967	1.20301	-0.489588	0.000831058	0.000690812	10.6739	0.0382718	0.00178324	0.000167065	0	-1	0	NA	0	-1	0	NA	0	-1	0	NA
Cuenca Alta del Rio Manzanares	ESP	MAB	3.15317e+06	2.05914e+06	1012992488	285.445	0.771221	0.134553	0.00047138	0.662463	0.244434	0.32443	0.338033	0.65499	0.588913	0.304775	0.284138	8.45093	0.531382	0.00412796	0.000488463	6.19773	-0.102	0.00533759	0.000861217	230.651	0.997509	0.0940418	0.000407723	6.87963	0.549553	0.00515401	0.00074917	20.9961	0.269777	0.00877765	0.00041806	0	-1	0	NA	0.4852	-0.740161	8.24e-05	0.000169808	0	-1	0	NA
Dalby Soderskog	SWE	NP	4.53057e+06	3.62385e+06	365781	109	7.07265	0.0367098	0.000336787	0.714137	0.169992	0.540941	0.173196	2.82949	0.737785	0.56903	0.168755	5	-3.61735	0.00049358	9.87e-05	5	6.24484	0.00531975	0.00106395	84	8.48577	0.0132728	0.000158009	0	-1	0	NA	11	4.38682	0.00124716	0.000113378	0	-1	0	NA	0	-1	0	NA	1	-27.1131	0.000589623	0.000589623
Danube Delta MAB	ROU	MAB	5.82013e+06	2.62514e+06	5782840464	152.851	-0.450001	1.75373	0.0114734	0.827323	0.0950107	0.692319	0.135004	-0.439566	0.80568	0.691452	0.114228	7.3868	0.0329552	0.00288258	0.000390233	6.55763	-0.427182	0.0560622	0.00854917	83.0268	-0.59107	0.961634	0.0115822	20	1.44166	0.0397895	0.00198948	15.2749	-0.41664	0.0213855	0.00140004	0.22	-0.893713	0.000440882	0.00200401	0	-1	0	NA	1	5.82088	0.000589623	0.000589623
Dartmoor	GBR	NP	3.34289e+06	3.14555e+06	9.56027e+08	180.938	0.143251	0.0459948	0.000254203	0.618943	0.259216	0.377344	0.241599	-0.113053	0.652916	0.392194	0.260722	1.96532	-0.640331	0.00015908	8.09e-05	3.35	-0.506382	0.000950244	0.000283655	149.524	0.319432	0.038998	0.000260815	4	-0.0805266	0.00189492	0.00047373	16.0983	-0.0114477	0.00174622	0.000108473	0	-1	0	NA	3	0.634489	0.000474155	0.000158052	0	-1	0	NA
De Alde Feanen	NLD	NP	4.04787e+06	3.34206e+06	3.37435e+07	29.0113	-0.47823	0.00795111	0.00027407	0.758167	0.149528	0.420132	0.338035	0.329629	0.752383	0.452787	0.299596	1.00862	-0.567146	0.000108492	0.000107565	0.38954	-0.84837	0.000535327	0.00137425	22.7035	-0.408061	0.00142242	6.27e-05	1.05462	-0.214446	0.000208843	0.000198026	3.40182	-0.495165	0.00520757	0.00153082	0.05	-0.895017	0.0001002	0.00200401	0.3232	-0.52386	0.000355034	0.00109849	0	-1	0	NA
De Biesbosch	NLD	NP	3.96013e+06	3.19551e+06	8.98139e+07	81.5495	0.0797868	0.0241168	0.000295732	0.679048	0.168505	0.449297	0.229752	-0.342021	0.685219	0.461821	0.223398	3.49192	0.0752104	0.000467931	0.000134004	0.609036	-0.82161	0.000705795	0.00115887	64.3606	0.22198	0.00887837	0.000137947	5.7505	2.03604	0.00206353	0.000358843	6.52124	-0.25255	0.010523	0.00161365	0.796144	0.26387	0.00135467	0.00170154	0.02	-0.97798	0.000123457	0.00617284	0	-1	0	NA
De Groote Peel	NLD	NP	4.02977e+06	3.14566e+06	1.31414e+07	10.5045	-0.746252	0.000901394	8.58e-05	0.858942	0.121497	0.402377	0.456566	-0.134533	0.854321	0.437767	0.416554	0.586	-0.594838	7.15e-05	0.000121964	0.14	-0.92833	4.95e-05	0.00035349	8.2935	-0.7065	0.000523638	6.31e-05	0.233	-0.758216	4.45e-05	0.000191024	0.8525	-0.837744	7.8e-05	9.15e-05	0	-1	0	NA	0.1165	-0.772796	1.98e-05	0.000169808	0	-1	0	NA
De Hoge Veluwe	NLD	NP	4.03562e+06	3.22738e+06	5.10549e+07	49.5672	-0.216846	0.00414052	8.35e-05	0.700548	0.164706	0.417564	0.282984	-0.240257	0.70064	0.445886	0.254755	2.404	-0.115618	0.000293412	0.000122051	0.6008	-0.792643	0.000188908	0.000314428	38.7712	-0.116051	0.00244971	6.32e-05	0.4808	-0.690391	8.8e-05	0.000183083	4.3056	-0.427184	0.000646766	0.000150215	0	-1	0	NA	1.4424	0.878672	0.000227974	0.000158052	0	-1	0	NA
De Loonse en Drunense Duinen	NLD	NP	3.98432e+06	3.18193e+06	3.80834e+07	35.6368	-0.382875	0.00297123	8.34e-05	0.736077	0.153174	0.419938	0.316139	-0.133202	0.731447	0.451355	0.280092	2.80154	0.146498	0.000344989	0.000123143	0.3336	-0.874629	0.000119742	0.000358938	28.2153	-0.292631	0.0017326	6.14e-05	0.479456	-0.657741	9.13e-05	0.000190442	2.00582	-0.711686	0.000201639	0.000100527	0	-1	0	NA	1.08077	0.535909	0.000170817	0.000158052	0.32	5.33059	0.000188679	0.000589623
De Maasduinen	NLD	NP	4.05079e+06	3.17078e+06	4.17094e+07	43.759	-0.263476	0.00994231	0.000227206	0.759767	0.112892	0.50926	0.250507	-0.297345	0.757602	0.52955	0.228052	2.4896	-0.0155013	0.000347423	0.00013955	0.51488	-0.811548	0.000289982	0.000563202	32.3517	-0.212481	0.00745081	0.000230307	2.4304	0.680337	0.000679763	0.000279692	3.63136	-0.490412	0.00047537	0.000130907	0.2	-0.604735	9.44e-05	0.000472144	0.87648	0.212343	0.00013835	0.000157848	0	-1	0	NA
De Meinweg	NLD	NP	4.04953e+06	3.12443e+06	2.06381e+07	24.0592	-0.495355	0.0071658	0.00029784	0.817815	0.100892	0.525447	0.292367	-1.18098	0.813194	0.551223	0.261971	1.4795	-0.208561	0.000204124	0.000137968	0.8558	-0.615732	0.000297489	0.000347615	17.4449	-0.466629	0.00569105	0.00032623	1.0879	-0.0367487	0.000304837	0.000280207	2.2132	-0.626061	0.000333401	0.000150642	0.11	-0.734215	5.19e-05	0.000472144	0.33	-0.43728	5.22e-05	0.000158052	0	-1	0	NA
Defileul Jiului	ROU	NP	5.36575e+06	2.55633e+06	1.11383e+08	25.4858	-0.684518	0.0167138	0.000655808	0.895733	0.0917748	0.740318	0.155416	-0.491802	0.892227	0.751852	0.140375	6.0598	0.756775	0.00385484	0.000636133	0.84	-0.768873	0.000753426	0.000896936	0.5	-0.991146	0.000154836	0.000309672	1.5714	-0.230826	0.000864354	0.000550053	9.6837	0.0486417	0.0016914	0.000174665	0	-1	0	NA	0.79	-0.184138	0.000134148	0.000169808	0	-1	0	NA
Djuro	SWE	NP	4.52134e+06	3.97663e+06	2.3247e+07	5.52	-0.888449	0.00229229	0.00041527	0.947564	0.0494526	0.63555	0.312014	1.29803	0.942189	0.648429	0.29376	0.48	-0.757691	3.59e-05	7.47e-05	0	-1	0	NA	2.08	-0.938811	0.0005806	0.000279134	0	-1	0	NA	2.76	-0.548094	0.000296511	0.000107432	0	-1	0	NA	0	-1	0	NA	0	-1	0	NA
Dolna Morava	CZE	MAB	4.82121e+06	2.87469e+06	3.49441e+08	182.044	0.575871	0.135252	0.000742962	0.686984	0.17055	0.418892	0.268091	0.396516	0.644944	0.429884	0.21506	10.971	1.42669	0.00283813	0.000258693	14.8903	1.93917	0.0116518	0.000782514	102.245	0.250052	0.0330192	0.000322943	10.321	2.37969	0.0115795	0.00112193	29.5609	1.36742	0.00690398	0.000233551	3.76873	3.05857	0.00285698	0.000758075	0.997274	-0.267014	0.000142224	0.000142613	0.986876	9.61853	0.000581884	0.000589623
Domogled-Valea Cernei	ROU	NP	5.31101e+06	2.52639e+06	6.10676e+08	64.9456	-0.527877	0.0521894	0.000803588	0.818663	0.0883303	0.669669	0.148994	0.330221	0.821006	0.677346	0.14366	5.0004	-0.00867735	0.000583337	0.000116658	2.078	-0.651229	0.0252609	0.0121563	14.158	-0.855541	0.00239808	0.00016938	4.29491	0.155775	0.00387981	0.00090335	24.9782	0.726421	0.00694102	0.000277883	0.1	-0.908182	0.003125	0.03125	0.717838	-0.553119	0.000121895	0.000169808	0	-1	0	NA
Donana	ESP	NP	2.86094e+06	1.70342e+06	5.33378e+08	178.547	0.354082	0.942224	0.00527718	0.699785	0.213471	0.512466	0.18732	-0.533299	0.732752	0.532437	0.200314	5.02899	0.0227085	0.00195743	0.000389229	0	-1	0	NA	136.186	0.451828	0.340774	0.00250227	7.75042	1.1873	0.0456887	0.00589499	16.5929	0.188548	0.0259935	0.00156654	0	-1	0	NA	0	-1	0	NA	0	-1	0	NA
Donana MAB	ESP	MAB	2.86453e+06	1.71609e+06	2683438527	215.373	-0.0146455	1.17188	0.00544117	0.699863	0.219331	0.485302	0.214562	-0.0335825	0.632489	0.450831	0.181658	7	0.0883874	0.00428333	0.000611905	1.9127	-0.791174	0.000759164	0.000396907	161.704	0.021371	0.378619	0.00234143	8.61432	0.377564	0.0469889	0.00545475	18.16	-0.150697	0.0264141	0.00145452	0	-1	0	NA	0	-1	0	NA	1	6.58008	0.000589623	0.000589623
Donau-Auen	AUT	NP	4.8199e+06	2.80405e+06	9.33949e+07	110.73	0.448345	0.152391	0.00137623	0.717099	0.126524	0.497325	0.219774	-0.763587	0.72726	0.497085	0.230175	6.0084	0.829426	0.00168785	0.000280915	7.8038	1.25996	0.0204614	0.00262197	67.8236	0.271522	0.0562045	0.000828687	10.576	4.50751	0.0270343	0.00255618	11.2998	0.281863	0.0022638	0.00020034	1.41886	1.22742	0.00125546	0.000884837	0	-1	0	NA	0.21	2.10173	0.000123821	0.000589623
Drawieski Park Narodowy	POL	NP	4.7187e+06	3.34945e+06	1.13954e+08	20.8587	-0.743633	0.00648635	0.000310966	0.906387	0.0867855	0.743646	0.162742	-0.0263496	0.903658	0.757982	0.145676	2.22979	-0.357552	0.00027251	0.000122213	2.53746	-0.306426	0.00213864	0.000842827	0.5516	-0.990304	0.000341548	0.000619195	4.27992	1.07821	0.000805916	0.000188302	4.31138	-0.535926	0.000328632	7.62e-05	1.66146	1.46416	0.00106848	0.000643099	1.8653	0.913333	0.000297269	0.000159368	0.3795	4.30702	0.000223762	0.000589623
Drents-Friese Wold	NLD	NP	4.0728e+06	3.31671e+06	5.55189e+07	53.781	-0.172259	0.0136305	0.000253444	0.735246	0.11585	0.489965	0.245281	-0.228327	0.736034	0.508987	0.227048	3.89173	0.391471	0.000481082	0.000123617	1.10931	-0.626349	0.0016926	0.00152581	40.1483	-0.109177	0.00889792	0.000221626	0.636405	-0.602091	0.000139969	0.000219937	4.15774	-0.458956	0.000347942	8.37e-05	0.4699	-0.144173	0.000941683	0.00200401	1.42481	0.810056	0.000225462	0.000158241	0	-1	0	NA
Duinen van Texel	NLD	NP	3.97067e+06	3.34236e+06	4.68534e+07	39.6687	-0.356175	0.0271712	0.000684953	0.736597	0.145819	0.442947	0.29365	1.54039	0.732398	0.468788	0.26361	1.1459	-0.565584	0.000113828	9.93e-05	0.02	-0.992923	7.18e-06	0.000358938	36.3645	-0.147529	0.0231337	0.000636162	0.06	-0.960179	9.4e-06	0.000156746	0.89462	-0.878252	0.00348141	0.0038915	0	-1	0	NA	0.60062	-0.197473	9.61e-05	0.000159987	0	-1	0	NA
Duna-Drava	HUN	NP	4.95815e+06	2.58746e+06	4.96227e+08	203.177	0.576071	0.114217	0.000562153	0.655298	0.21574	0.3806	0.274698	0.987455	0.686249	0.38612	0.300129	9.28388	0.914336	0.00192986	0.000207872	14.3554	1.55914	0.0122305	0.000851981	127.752	0.394156	0.0439818	0.000344273	16.4323	3.75669	0.0297112	0.0018081	22.2963	0.627805	0.0111999	0.00050232	2.52106	1.45616	0.00221542	0.000878768	0.771392	-0.4892	0.000119803	0.000155308	0.03	-0.698934	1.77e-05	0.000589623
Duna-Ipoly	HUN	NP	4.98864e+06	2.78781e+06	6.06679e+08	252.628	0.840262	0.552923	0.00218868	0.658895	0.219034	0.317167	0.341728	-0.0541807	0.692769	0.319664	0.373105	10.2708	1.03867	0.00250845	0.00024423	21.3034	2.58238	0.0408356	0.00191686	158.071	0.616288	0.048635	0.000307677	14.9962	3.04485	0.0224117	0.00149449	24.4799	0.694917	0.00353715	0.000144492	3.72692	2.42842	0.0011847	0.000317877	1.18536	-0.260627	0.000174215	0.000146972	0	-1	0	NA
Dwingelderveld	NLD	NP	4.07897e+06	3.30596e+06	3.76589e+07	41.287	-0.282518	0.0124415	0.000301342	0.759781	0.114277	0.499863	0.259918	0.569179	0.755567	0.518988	0.236579	1.829	-0.24827	0.000222716	0.000121769	1.1356	-0.571837	0.00213096	0.00187651	32.2532	-0.188458	0.00847549	0.00026278	0.46	-0.670333	8.79e-05	0.000191024	2.9824	-0.570045	0.000255644	8.57e-05	0.3378	-0.31263	0.000676954	0.00200401	0.9056	0.291272	0.000144796	0.000159889	0	-1	0	NA
Dyfi National Nature Reserve	GBR	MAB	3.37767e+06	3.36018e+06	1.58891e+07	14.726	-0.66479	0.00226673	0.000153927	0.82291	0.14156	0.396334	0.426576	-0.745281	0.83912	0.332294	0.506827	0.2244	-0.861847	1.59e-05	7.07e-05	0	-1	0	NA	12.0144	-0.600186	0.000771436	6.42e-05	0.2944	-0.714229	0.000123916	0.000420912	1.4552	-0.736566	0.000124653	8.57e-05	0	-1	0	NA	0.5132	-0.0540927	0.00100964	0.00196735	0	-1	0	NA
East Carpathians (Poland)	POL	MAB	5.24067e+06	2.96872e+06	1138452038	198.099	0.185138	0.168743	0.000851815	0.640993	0.217346	0.355699	0.285294	0.113819	0.5904	0.365738	0.224662	9.66	0.71644	0.00372001	0.000385094	13.52	0.893606	0.0683548	0.00505583	118.365	-0.0129746	0.0415588	0.000351106	5.04	0.0895417	0.0036069	0.000715655	32.8434	0.925996	0.0208657	0.000635309	2.91	1.23644	0.000769221	0.000264337	6	2.10349	0.00321587	0.000535979	0	-1	0	NA
East Carpathians (Slovakia)	SVK	MAB	5.21795e+06	2.95727e+06	4.07775e+08	246.024	1.02931	0.216072	0.000878256	0.656287	0.216939	0.319124	0.337163	0.812217	0.603362	0.338908	0.264453	7.58849	0.626452	0.00341538	0.000450074	14.2334	1.6863	0.0701908	0.0049314	174.446	1.02873	0.0893692	0.000512303	7.3995	1.29502	0.0108078	0.00146061	29.2949	1.25247	0.0197287	0.000673453	3	2.09135	0.000802517	0.000267506	2.36612	0.661018	0.00140578	0.000594131	0	-1	0	NA
East Vaettern Scarp Landscape MAB	SWE	MAB	4.53198e+06	4.60592e+06	1055192340	117.782	-0.278421	0.0598411	0.000508067	0.781703	0.154089	0.644489	0.137215	-0.324402	0.770503	0.642987	0.127516	1	-0.820039	4.36e-05	4.36e-05	0	-1	0	NA	102.229	-0.1263	0.0469417	0.000459184	2	-0.555942	0.000295789	0.000147895	8.61	-0.484874	0.00112976	0.000131215	1.18	-0.0732395	0.00233867	0.00198192	1	-0.470932	0.00342466	0.00342466	0	-1	0	NA
Ecrins	FRA	NP	4.02729e+06	2.42087e+06	2337886365	241.544	0.153786	0.40894	0.00169303	0.64506	0.243174	0.337504	0.307556	0.0342773	0.68058	0.343606	0.336974	5.36945	-0.148023	0.000953699	0.000177616	15.6751	0.781304	0.0539455	0.00344149	157.752	0.0419134	0.0329383	0.000208798	2.79375	-0.531049	0.0037592	0.00134558	30.818	0.494682	0.0124849	0.000405117	1.19286	-0.253568	0.000181008	0.000151743	3.52422	0.471642	0.0606457	0.0172083	0	-1	0	NA
Eifel	DEU	NP	4.06777e+06	3.05833e+06	1.08716e+08	78.2532	-0.0239534	0.0077575	9.91e-05	0.663823	0.186704	0.422552	0.24127	-0.701576	0.677307	0.449364	0.227942	2.60889	-0.238653	0.00031182	0.000119522	0.62	-0.828201	0.000171358	0.000276383	58.093	0.036796	0.00380395	6.55e-05	2.67842	0.322258	0.000437474	0.000163333	11.917	0.298759	0.00184096	0.000154482	0.03	-0.954904	2.55e-05	0.000851064	0.09	-0.906381	3.27e-05	0.000363544	0	-1	0	NA
El Teide	ESP	NP	1.70861e+06	1.038e+06	1.88363e+08	36.6776	-0.614789	0.487816	0.0133001	0.89078	0.0725562	0.746271	0.144509	-0.252223	0.898533	0.777531	0.121002	0.965818	-0.754981	0.000335509	0.000347384	0	-1	0	NA	25.1091	-0.624971	0.123341	0.00491221	0	-1	0	NA	6.09332	-0.42558	0.0695738	0.0114181	0	-1	0	NA	0	-1	0	NA	0	-1	0	NA
Etela-Konneveden kansallispuisto	FIN	NP	5.17013e+06	4.48786e+06	1.54339e+07	13.3236	-0.693943	0.00720711	0.000540928	0.875672	0.0970702	0.547232	0.32844	-2.46323	0.865385	0.557407	0.307978	0.18883	-0.881763	8.22e-06	4.36e-05	0.34873	-0.829623	0.00319231	0.00915409	10.745	-0.639048	0.00198396	0.000184641	0.75532	-0.259287	0.000191017	0.000252895	1.03576	-0.811054	0.00027779	0.0002682	0	-1	0	NA	0.13	-0.758309	0.000887149	0.00682423	0	-1	0	NA
Ethniko Parko Anatolikis Makedonias kai Thrakis	GRC	NP	5.57717e+06	2.1115e+06	9.31918e+08	67.1579	-0.57226	0.0819484	0.00122024	0.89179	0.100539	0.802752	0.0890384	-0.440531	0.893588	0.806267	0.087321	9.81478	0.804083	0.00434234	0.000442429	12.9854	0.927636	0.0145152	0.0011178	0	-1	0	NA	4.94384	0.146684	0.0385694	0.0078015	18.6954	0.155796	0.00803993	0.00043005	1.9999	0.627439	0.00084206	0.000421052	0	-1	0	NA	0	-1	0	NA
Ethniko Parko Axiou	GRC	NP	5.39729e+06	2.0302e+06	337953972	38.9726	-0.659086	0.049943	0.00128149	0.934868	0.0857118	0.863413	0.0714558	-0.44439	0.934704	0.86905	0.0656537	6.35365	0.415177	0.00256378	0.000403513	14.6758	1.92511	0.0151994	0.00103567	0	-1	0	NA	4.97961	0.649891	0.0231746	0.0046539	4.56351	-0.631288	0.00205454	0.00045021	0	-1	0	NA	0	-1	0	NA	0	-1	0	NA
Ethniko parko dasous Dadias-Lefkimmis-Soufliou	GRC	NP	5.67482e+06	2.14681e+06	4.31983e+08	69.1217	-0.440048	0.0602296	0.000871356	0.881644	0.107555	0.785961	0.0956823	0.322838	0.886127	0.794123	0.0920033	8	0.695017	0.0041383	0.000517288	9.116	0.691897	0.0114828	0.00125963	0	-1	0	NA	5.15233	0.565963	0.0135285	0.0026257	27.8227	1.10696	0.0145334	0.000522357	0.824695	-0.164077	0.000270037	0.000327439	0	-1	0	NA	0	-1	0	NA
Ethniko Parko Limnis Kerkinis	GRC	NP	5.42083e+06	2.11374e+06	8.2469e+08	184.68	0.22211	0.141638	0.000766936	0.688951	0.174731	0.432077	0.256875	-0.543533	0.712195	0.428421	0.283774	8.19078	0.537959	0.00414394	0.000505927	25.3083	2.89271	0.0517358	0.00204423	86.9356	-0.19524	0.0250532	0.000288181	5.19174	0.257062	0.00463429	0.000892627	36.7219	1.34467	0.0143929	0.000391943	2.03972	0.718817	0.000451193	0.000221204	0.03	-0.982921	2.04e-05	0.00067981	1	8.14405	0.000589623	0.000589623
Ethniko Parko limnothalasson Mesolongiou	GRC	NP	5.311e+06	1.77848e+06	6.16595e+08	52.5145	-0.619395	0.310449	0.00591167	0.925957	0.0964052	0.860708	0.0652492	-0.554087	0.924761	0.86189	0.0628707	5.9668	0.180795	0.00305916	0.000512696	7.58787	0.269982	0.0068107	0.000897577	0	-1	0	NA	6.97462	0.870535	0.0765141	0.0109704	8.95057	-0.382935	0.00255983	0.000285996	2.99904	1.74609	0.0175875	0.00586437	0	-1	0	NA	0	-1	0	NA
Ethniko Parko Oreinon Ogkon Chelmou-Vouraikou	GRC	NP	5.39336e+06	1.74306e+06	5.44487e+08	53.2618	-0.598665	0.15675	0.00294302	0.915838	0.0971513	0.838066	0.0777718	0.109318	0.91715	0.84364	0.0735104	5.05	0.0229617	0.00128331	0.000254121	14.0991	1.44658	0.0159337	0.00113012	0	-1	0	NA	0	-1	0	NA	12.0776	-0.139576	0.00357681	0.000296153	0	-1	0	NA	0	-1	0	NA	0	-1	0	NA
Ethniko Parko Oroseiras Rodopis	GRC	NP	5.52517e+06	2.14722e+06	1751183738	206.691	0.0807062	0.147149	0.000711925	0.663305	0.199135	0.375627	0.287678	-0.671199	0.690528	0.373491	0.317037	8.9426	0.482645	0.00407083	0.000455218	23.8019	1.94168	0.0122848	0.000516127	102.347	-0.257682	0.0172177	0.000168229	3.9998	-0.256811	0.00281048	0.000702655	38.8353	1.03276	0.0169169	0.000435607	1.99381	0.354973	0.000430533	0.000215934	1.99984	-0.0899539	0.00145789	0.000729006	0.98864	6.98822	0.000582925	0.000589623
Ethniko Parko Pindou	GRC	NP	5.26246e+06	1.94075e+06	1944956065	70.832	-0.641609	0.167676	0.00236724	0.898869	0.102152	0.816908	0.0819613	-0.156413	0.900567	0.819121	0.0814461	6	-0.0211877	0.00185416	0.000309026	16	0.918067	0.0182181	0.00113863	0	-1	0	NA	2.9932	-0.463991	0.021307	0.00711847	19.7127	0.00363688	0.0204106	0.00103541	1	-0.340481	0.000327439	0.000327439	0	-1	0	NA	0	-1	0	NA
Ethniko Parko Schinia Marathona	GRC	NP	5.55204e+06	1.7875e+06	1.44078e+07	2.94	-0.930996	0.00816842	0.00277838	0.981193	0.0387081	0.831476	0.149717	-3.01729	0.980423	0.841838	0.138586	0.56	-0.634601	6.32e-05	0.000112827	0.14	-0.93022	2.37e-05	0.000169033	0	-1	0	NA	0	-1	0	NA	0.14	-0.973993	1.71e-05	0.000122145	0	-1	0	NA	0	-1	0	NA	0	-1	0	NA
Ethniko Parko Tzoumerkon-Peristeriou kai charadras Arachthou	GRC	NP	5.2784e+06	1.89763e+06	8.18952e+08	43.3056	-0.712802	0.125615	0.00290067	0.916594	0.0939497	0.834481	0.0821134	-0.945009	0.915292	0.837748	0.077544	6.50197	0.222358	0.00333454	0.00051285	11.6176	0.790558	0.0153037	0.00131729	0	-1	0	NA	2	-0.514555	0.0116643	0.00583214	8.30152	-0.468977	0.0038708	0.000466276	0	-1	0	NA	0	-1	0	NA	0	-1	0	NA
Ethniko Parko Ygrotopon Amvrakikou	GRC	NP	5.27018e+06	1.8406e+06	1808618967	56.474	-0.707686	0.103925	0.00184023	0.91834	0.105359	0.848639	0.0697012	-0.284063	0.916801	0.848067	0.0687337	7	0.154779	0.00378839	0.000541199	9.45212	0.15729	0.00633744	0.000670478	0	-1	0	NA	6.0742	0.115892	0.0565787	0.00931459	11.6029	-0.397818	0.00308234	0.000265651	1	-0.326647	0.000327439	0.000327439	0	-1	0	NA	0	-1	0	NA
Ethniko Parko Ygrotopon Kotychiou	GRC	NP	5.32017e+06	1.74108e+06	1.59667e+08	26.0198	-0.712223	0.0698613	0.00268493	0.942693	0.0826817	0.860905	0.0817874	-1.65388	0.939518	0.862621	0.076897	4.86622	0.285014	0.00213043	0.0004378	1.71652	-0.574609	0.00180545	0.00105181	0	-1	0	NA	2.38812	0.0299297	0.0154796	0.0064819	5.42219	-0.466061	0.00163387	0.000301331	0	-1	0	NA	0	-1	0	NA	0	-1	0	NA
Ethniko Parko ygrotopon ton limnon Koroneias-Volvis kai ton Makedonikon Tempon	GRC	NP	5.44589e+06	2.05407e+06	2082305586	70.5571	-0.650539	0.166994	0.00236679	0.887051	0.10351	0.795295	0.0917558	-0.964595	0.892475	0.804641	0.0878332	6.01	-0.0296797	0.00312751	0.000520385	16.6584	0.9578	0.0150737	0.000904874	0	-1	0	NA	4.03	-0.295433	0.114328	0.0283692	25.7151	0.28588	0.0153678	0.000597617	1	-0.353211	0.000327439	0.000327439	0	-1	0	NA	0.1866	0.468432	0.000110024	0.000589623
Ethniko Thalassio Parko Alonnisou Voreion Sporadon	GRC	NP	5.53684e+06	1.91044e+06	2303002121	14.8456	-0.928753	0.0250514	0.00168746	0.968707	0.0535455	0.891813	0.0768945	-0.247904	0.966014	0.896248	0.0697662	2	-0.681946	0.000181936	9.1e-05	1	-0.885863	0.000136091	0.000136091	0	-1	0	NA	0	-1	0	NA	2	-0.902614	0.0142774	0.00713869	0	-1	0	NA	0	-1	0	NA	0	-1	0	NA
Ethniko Thalassio Parko Zakynthou	GRC	NP	5.2865e+06	1.69195e+06	141512253	25.2169	-0.710371	0.0350738	0.00139089	0.945485	0.0765509	0.855944	0.0895416	-0.579826	0.944708	0.865686	0.0790217	2.81302	-0.234296	0.000278587	9.9e-05	0.957674	-0.754198	0.00031173	0.000325508	0	-1	0	NA	0	-1	0	NA	10.2941	0.046502	0.0144365	0.0014024	0	-1	0	NA	0	-1	0	NA	0	-1	0	NA
Ethniko ygrotopiko parko delta Evrou	GRC	NP	5.67239e+06	2.11175e+06	190881809	41.6328	-0.564559	0.0542494	0.00130304	0.925272	0.0828248	0.848477	0.0767947	0.441449	0.924803	0.853221	0.0715826	8.22216	1.07932	0.00390737	0.000475224	8.35909	0.966843	0.010132	0.00121209	0	-1	0	NA	5.55967	1.25182	0.0151735	0.00272922	7.37151	-0.307515	0.00507799	0.000688866	0.928787	0.188788	0.000304121	0.000327439	0	-1	0	NA	0	-1	0	NA
Exmoor	GBR	NP	3.37196e+06	3.20369e+06	6.93406e+08	176.502	0.233093	0.0255897	0.000144982	0.618779	0.258454	0.38128	0.237499	0.0552781	0.652487	0.397286	0.255202	1	-0.806323	4.36e-05	4.36e-05	2.23	-0.63928	0.000447257	0.000200564	145.18	0.421587	0.0181219	0.000124823	4.84917	0.247919	0.00241725	0.000498487	16.7329	0.118401	0.00187978	0.000112341	0	-1	0	NA	3.57	1.14003	0.000917735	0.000257069	0	-1	0	NA
Fajas de Sao Jorge MAB	PRT	MAB	1.14389e+06	2.54842e+06	9.81134e+08	44.2449	-0.722697	0.959269	0.0216809	0.898229	0.0605188	0.782746	0.115482	-0.741306	0.885529	0.732524	0.153005	0	-1	0	NA	0	-1	0	NA	19.2147	-0.831864	0.0115972	0.000603561	0	-1	0	NA	1	-0.939011	0.0151515	0.0151515	0	-1	0	NA	3	0.621934	0.000474155	0.000158052	0	-1	0	NA
Farnebofjardens	SWE	NP	4.6976e+06	4.14033e+06	1.04697e+08	77.6007	-0.0206176	0.0405785	0.000522914	0.705312	0.144634	0.480253	0.225059	1.08925	0.709287	0.487928	0.221359	1.89904	-0.440037	0.000162136	8.54e-05	1.398	-0.608357	0.0153689	0.0109935	59.1753	0.0690812	0.00969935	0.000163909	1.01743	-0.491025	0.000265466	0.000260917	11.0838	0.22003	0.00141114	0.000127316	0.03	-0.954416	5.6e-05	0.00186567	2.83714	1.98448	0.0125121	0.0044101	0	-1	0	NA
Ferto-Hansagi	HUN	NP	4.84282e+06	2.7545e+06	2.37277e+08	170.129	0.662313	0.130109	0.000764768	0.660939	0.191383	0.403059	0.25788	0.138446	0.684891	0.402417	0.282473	8.86229	1.1313	0.00212119	0.00023935	10.0234	1.21399	0.0124166	0.00123877	120.576	0.671139	0.0433883	0.000359843	5.15373	0.933686	0.00806451	0.00156479	16.3695	0.451964	0.0197457	0.00120625	2.62939	2.16266	0.000941312	0.000357997	0.09	-0.925778	1.28e-05	0.000142613	0	-1	0	NA
Flores Island	PRT	MAB	949933	2.76392e+06	16120.5	28.25	4.55572	0.933288	0.0330367	0.925511	0.0505618	0.803544	0.121968	1.99597	0.919177	0.76064	0.158537	0	-1	0	NA	0	-1	0	NA	12	2.72597	0.0783689	0.00653074	0	-1	0	NA	0	-1	0	NA	0	-1	0	NA	2.25	31.2308	0.000355616	0.000158052	0	-1	0	NA
Flusslandschaft Elbe	DEU	MAB	4.45733e+06	3.1985e+06	3744305556	392.901	0.619666	0.479866	0.00122134	0.696983	0.225212	0.237155	0.459829	0.615088	0.631393	0.233737	0.397656	11	0.631138	0.00152987	0.000139079	12.1	0.199204	0.00954099	0.000788511	327.533	0.857136	0.40592	0.00123933	12	0.706887	0.0184917	0.00154098	21	-0.100525	0.00271119	0.000129104	4	1.18794	0.00127466	0.000318665	1	-0.637011	0.000142613	0.000142613	0	-1	0	NA
Foret Domaniale du Circeo	ITA	MAB	4.62181e+06	2.03259e+06	8.49978e+07	68.4274	-0.0782055	0.0208803	0.000305146	0.730069	0.137479	0.522223	0.207846	-0.2386	0.707158	0.465625	0.241533	2.11675	-0.33769	0.00462971	0.00218718	3.88322	0.155772	0.00428979	0.0011047	45.0561	-0.129133	0.00419864	9.32e-05	0.5	-0.730854	0.0004	0.0008	11.7438	0.365768	0.00273498	0.000232887	0	-1	0	NA	0	-1	0	NA	0	-1	0	NA
Fulufjallet	SWE	NP	4.46718e+06	4.27445e+06	3.84568e+08	124.753	0.0480495	0.0405171	0.000324779	0.691828	0.181656	0.49619	0.195638	-0.240172	0.703951	0.497586	0.206364	0.999169	-0.783296	4.35e-05	4.36e-05	0	-1	0	NA	110.545	0.310236	0.0307411	0.000278086	1.38068	-0.562856	0.000318903	0.000230975	8.31076	-0.351034	0.00113501	0.000136571	0.6	-0.371295	0.000510638	0.000851064	2.32681	0.662145	0.00673281	0.00289358	0	-1	0	NA
Galloway and Southern Ayrshire MAB	GBR	MAB	3.4193e+06	3.65337e+06	5268862855	203.855	-0.244806	0.0940786	0.000461498	0.639381	0.253732	0.391437	0.247943	-0.234034	0.57932	0.375168	0.204151	2	-0.71687	0.00016323	8.16e-05	0	-1	0	NA	177.765	-0.0976538	0.0853393	0.000480069	6	-0.243135	0.00450134	0.000750224	12	-0.530315	0.00114276	9.52e-05	1.03	-0.488977	0.000862163	0.000837051	4	0.311674	0.00125237	0.000313091	0	-1	0	NA
Garajonay	ESP	NP	1.6456e+06	1.04512e+06	3.72499e+07	21.3922	-0.626976	0.683007	0.0319279	0.908323	0.0688907	0.730049	0.178274	-0.258023	0.909799	0.757443	0.152357	0.7652	-0.68417	0.000265818	0.000347384	0	-1	0	NA	13.3354	-0.663271	0.0365804	0.0027431	0	-1	0	NA	1.9004	-0.72524	0.0123393	0.00649298	0	-1	0	NA	0	-1	0	NA	0	-1	0	NA
Garphyttan	SWE	NP	4.60027e+06	4.02955e+06	1.1068e+06	1.16	-0.939238	0.000525891	0.000453354	0.978635	0.0348086	0.543412	0.435224	9.36386	0.975637	0.561391	0.414246	0.03	-1.03438	2.69e-06	8.97e-05	0.01	-0.989496	3.18e-05	0.00318471	0.87	-0.931368	0.000402514	0.00046266	0.03	-0.925698	4.34e-06	0.000144784	0.17	-0.937841	2.67e-05	0.000157084	0.01	-0.944273	8.51e-06	0.000851064	0.02	-0.918573	4.1e-05	0.00205223	0	-1	0	NA
Gaujas nacionalais parks	LVA	NP	5.22687e+06	3.89499e+06	9.18536e+08	280.272	0.793194	0.903239	0.00322273	0.669939	0.22376	0.312383	0.357556	0.068656	0.700224	0.305416	0.394808	5.73977	0.0576789	0.00068428	0.000119217	14.7528	1.19921	0.116721	0.00791178	217.605	0.94524	0.764392	0.00351276	8.11	0.890639	0.00179538	0.000221379	19.8744	0.233385	0.00368407	0.000185368	3	1.45139	0.000802517	0.000267506	4.95514	1.73203	0.00247848	0.000500183	0	-1	0	NA
Geres-Xures	PRT/ESP	MAB	2.81901e+06	2.27712e+06	1.19597e+08	96.4747	0.167944	0.108322	0.0011228	0.712149	0.152598	0.519653	0.192496	-0.0187493	0.678475	0.474482	0.203993	5.48456	0.559852	0.00407917	0.000743755	1.8498	-0.501438	0.00297234	0.00160685	69.6114	0.204559	0.00979387	0.000140693	2.16066	0.031474	0.00134936	0.000624514	7.53235	-0.199499	0.0026577	0.000352839	0.39	-0.429509	0.00448276	0.0114943	1.2045	0.217878	0.0260117	0.0215954	0	-1	0	NA
Gesaeuse	AUT	NP	4.67012e+06	2.72958e+06	1.10298e+08	81.7842	0.0154885	0.0135227	0.000165346	0.662681	0.167162	0.417647	0.245034	-0.17158	0.671571	0.431885	0.239687	0.44	-0.872101	4.35e-05	9.89e-05	2.92149	-0.193859	0.00106763	0.000365441	59.8856	0.0637981	0.00810171	0.000135286	0.96	-0.528476	0.000537253	0.000559638	12.2133	0.32599	0.00182527	0.000149449	0.709553	0.0622085	7.46e-05	0.000105119	2.54557	1.63657	0.00121133	0.000475858	0	-1	0	NA
Glenveagh NP	IRL	NP	3.18101e+06	3.69e+06	1.69577e+08	70.9931	-0.229473	0.0184825	0.000260342	0.740221	0.146849	0.543921	0.1963	-0.56789	0.751216	0.571602	0.179614	0.6568	-0.829107	2.86e-05	4.36e-05	0.882214	-0.78516	0.000191953	0.000217581	58.7572	-0.0920138	0.0107647	0.000183207	1.84221	-0.222149	0.000473421	0.000256985	6.64824	-0.355649	0.000593941	8.93e-05	0.7296	-0.034052	0.000620936	0.000851064	0.6568	-0.401422	9.37e-05	0.000142613	0	-1	0	NA
Gorczaski Park Narodowy	POL	NP	5.05279e+06	2.98939e+06	7.03914e+07	13.3851	-0.808733	0.0067569	0.00050481	0.918543	0.0807054	0.720267	0.198276	-0.471769	0.911544	0.722714	0.18883	2.28744	-0.24239	0.00168855	0.000738181	1.47886	-0.535062	0.00295479	0.00199802	0.23	-0.995274	3.71e-05	0.000161264	1.86732	0.0740593	0.000491508	0.000263215	3.15829	-0.613965	0.000596382	0.000188831	0.848857	0.444681	0.000168683	0.000198718	1.94657	1.30433	0.000464186	0.000238464	0	-1	0	NA
Gorge of Samaria National Park	GRC	MAB	5.59687e+06	1.47856e+06	8.86492e+07	20.3573	-0.729349	0.472372	0.0232041	0.946086	0.0700101	0.839483	0.106604	-0.775975	0.949269	0.814969	0.1343	1.39763	-0.568024	0.00012714	9.1e-05	1.94763	-0.427362	0.00300847	0.00154468	0	-1	0	NA	0	-1	0	NA	8.90784	0.0245177	0.0189679	0.00212935	0	-1	0	NA	0	-1	0	NA	0	-1	0	NA
Gorges du Gardon MAB	FRA	MAB	3.88076e+06	2.32665e+06	4.55005e+08	138.189	0.101424	0.0480367	0.000347617	0.685402	0.19982	0.498788	0.186614	-0.0110286	0.622055	0.441283	0.180772	3.9238	-0.177121	0.000935895	0.000238517	9.9575	0.82041	0.0138828	0.00139421	94.1665	0.0569168	0.0197662	0.000209907	5.144	0.535149	0.00488427	0.000949509	20.6833	0.544998	0.00408699	0.000197598	0	-1	0	NA	0.01	-0.993205	9.71e-05	0.00970874	0	-1	0	NA
Gotska Sandon	SWE	NP	4.86128e+06	3.95342e+06	4.4607e+07	22.8525	-0.623358	0.0134642	0.00058918	0.879807	0.073115	0.64195	0.237857	-0.233958	0.876664	0.665388	0.211276	0.3965	-0.847014	4.2e-05	0.000105899	0.3965	-0.85768	0.00558451	0.0140845	19.6805	-0.53124	0.00760797	0.000386574	0	-1	0	NA	2.379	-0.67202	0.000229779	9.66e-05	0	-1	0	NA	0	-1	0	NA	0	-1	0	NA
Graciosa Island	PRT	MAB	1.16574e+06	2.58939e+06	4.73949e+06	1.152	-0.961715	0.0149609	0.0129869	0.983337	0.0226204	0.598964	0.384373	-0.972607	0.984238	0.534489	0.449749	0	-1	0	NA	0	-1	0	NA	0.8832	-0.956507	0.00753472	0.00853116	0	-1	0	NA	0.0496	-0.987644	0.000751515	0.0151515	0	-1	0	NA	0	-1	0	NA	0	-1	0	NA
Gran Canaria	ESP	MAB	1.78877e+06	972484	1004582519	74.3857	-0.537223	7.50014	0.100828	0.864728	0.0937089	0.765508	0.0992198	-0.56777	0.840172	0.717338	0.122834	1.98317	-0.640123	0.000686672	0.00034625	0	-1	0	NA	44.2844	-0.615447	0.375441	0.00847796	0	-1	0	NA	3	-0.81817	0.00363187	0.00121062	0	-1	0	NA	0	-1	0	NA	0	-1	0	NA
Grenspark De Zoom-Kalmthoutse Heide	NLD	NP	3.93245e+06	3.15795e+06	3.83292e+07	36.6894	-0.365924	0.0166377	0.000453475	0.784363	0.101443	0.52517	0.259192	0.138159	0.779488	0.544973	0.234514	2.2147	-0.0958885	0.00028239	0.000127507	0.6032	-0.773734	0.000156182	0.000258923	28.5986	-0.284516	0.0150887	0.000527601	0.1388	-0.901142	7.32e-05	0.000527459	3.30169	-0.526225	0.000324716	9.83e-05	0	-1	0	NA	0.9048	0.283377	0.000143005	0.000158052	0.03	-0.407949	1.77e-05	0.000589623
Grosses Walsertal	AUT	MAB	4.31468e+06	2.67812e+06	1.91997e+08	113.383	0.183729	0.122245	0.00107815	0.644326	0.20738	0.416157	0.228169	0.0182109	0.606743	0.383969	0.222774	2.14963	-0.457124	0.00379397	0.00176494	4.5088	0.0590988	0.00143809	0.000318953	81.3588	0.207678	0.00712845	8.76e-05	0.695848	-0.718738	6.14e-05	8.82e-05	13.362	0.253307	0.00427902	0.000320238	0.4	-0.488877	9.5e-05	0.000237539	4.72016	3.14575	0.102886	0.0217971	0	-1	0	NA
Hainich	DEU	NP	4.35248e+06	3.10677e+06	7.51557e+07	68.8266	-0.0364387	0.00603774	8.77e-05	0.672018	0.18544	0.422002	0.250016	-0.458117	0.682141	0.450566	0.231575	2.63357	-0.14513	0.000253327	9.62e-05	2.36063	-0.271828	0.000781237	0.000330945	53.3604	0.0733297	0.00339042	6.35e-05	1.1686	-0.343138	0.000176339	0.000150897	7.54071	-0.0940953	0.000848519	0.000112525	1.18266	0.975476	0.000276417	0.000233726	0	-1	0	NA	0	-1	0	NA
Hamburgisches Wattenmeer	DEU	NP	4.21745e+06	3.42644e+06	1.34061e+08	48.028	-0.43896	0.0188624	0.000392738	0.804265	0.114924	0.596102	0.208163	-0.322518	0.812687	0.632151	0.180536	0.04	-0.98896	4.24e-06	0.000105899	0	-1	0	NA	47.1506	-0.21373	0.018329	0.000388733	0.797427	-0.634294	0.000524322	0.000657517	0	-1	0	NA	0	-1	0	NA	0	-1	0	NA	0	-1	0	NA
Hamra	SWE	NP	4.57567e+06	4.30376e+06	1.38183e+07	9.089	-0.783868	0.0116163	0.00127806	0.926085	0.0670826	0.644241	0.281844	0.203607	0.916133	0.646961	0.269172	0.354	-0.762959	2.74e-05	7.73e-05	0.317	-0.84007	0.00124613	0.00393102	6.351	-0.778871	0.00148346	0.000233578	0.02	-0.979609	1.76e-06	8.82e-05	1.356	-0.745311	0.000146664	0.000108159	0.167	-0.547503	0.000142128	0.000851064	0.207	-0.602285	0.00821486	0.0396853	0	-1	0	NA
Haparanda Skargard	SWE	NP	4.95558e+06	4.78473e+06	7.40697e+07	68.6421	-0.0346361	0.0737302	0.00107412	0.782128	0.120445	0.608698	0.17343	0.225381	0.787262	0.626049	0.161213	1.3856	-0.548227	0.000103542	7.47e-05	0	-1	0	NA	62.3543	0.260167	0.024398	0.00039128	0	-1	0	NA	2.7927	-0.663207	0.000263302	9.43e-05	0	-1	0	NA	0	-1	0	NA	0	-1	0	NA
Harz	DEU	NP	4.35942e+06	3.18571e+06	2.47744e+08	109.313	0.0537649	0.0130623	0.000119494	0.630339	0.2221	0.399044	0.231295	-0.208213	0.653047	0.421648	0.231399	2.19053	-0.478274	0.000226633	0.00010346	1.42982	-0.688113	0.000326829	0.00022858	85.7556	0.172037	0.00604774	7.05e-05	1.6791	-0.37949	0.000200924	0.000119662	15.4606	0.355812	0.00179594	0.000116162	0.6668	-0.207793	7.01e-05	0.000105119	1.3268	0.0802387	0.00416917	0.00314227	0	-1	0	NA
Helvetinjarven kansallispuisto	FIN	NP	5.04361e+06	4.39601e+06	4.97541e+07	33.6654	-0.46378	0.00607465	0.000180442	0.765778	0.143283	0.455012	0.310766	-0.365169	0.761359	0.485716	0.275643	0.467651	-0.826416	2.04e-05	4.36e-05	0.877651	-0.694813	0.0005101	0.000581211	29.1884	-0.328943	0.00198727	6.81e-05	0.865164	-0.437804	0.000173533	0.000200578	1.84475	-0.752897	0.000474416	0.000257171	0	-1	0	NA	0.4218	-0.446387	0.00290897	0.00689655	0	-1	0	NA
Hiidenportin kansallispuisto	FIN	NP	5.24898e+06	4.65725e+06	4.45739e+07	31.9039	-0.474056	0.0603393	0.00189128	0.839884	0.0994033	0.62116	0.218724	-0.202302	0.829776	0.627746	0.20203	0.5348	-0.793597	3.95e-05	7.39e-05	1.16968	-0.580063	0.0316441	0.0270535	25.6397	-0.389155	0.00941865	0.000367347	1.55548	0.0506116	0.000300468	0.000193167	2.5985	-0.641688	0.000545568	0.000209955	0	-1	0	NA	0.3858	-0.476803	0.0183714	0.047619	0	-1	0	NA
Hoge Kempen NP	BEL	NP	4.01701e+06	3.10775e+06	5.69982e+07	45.8026	-0.30083	0.00543187	0.000118593	0.726669	0.141725	0.448518	0.278152	0.109416	0.725577	0.474603	0.250974	3.90835	0.385208	0.000482036	0.000123335	1.49505	-0.500252	0.00038098	0.000254828	34.076	-0.250326	0.00303775	8.91e-05	0.76	-0.529188	0.000164469	0.000216407	2.2951	-0.703405	0.000207854	9.06e-05	0.54555	-0.0138277	7.57e-05	0.000138757	1.37455	0.732606	0.000217345	0.000158121	0	-1	0	NA
Hohe Tauern	AUT	NP	4.52373e+06	2.66571e+06	1856874637	203.108	0.0426782	0.248558	0.00122378	0.626536	0.246857	0.351496	0.27504	0.435165	0.657565	0.353114	0.30445	3.97309	-0.347224	0.00409545	0.0010308	6.36616	-0.226486	0.00256	0.000402127	156.255	0.111999	0.0415328	0.000265801	1.26402	-0.769927	0.000222439	0.000175977	19.3979	-0.000237769	0.00919789	0.00047417	1.18963	-0.204962	0.000459558	0.000386303	6.43027	1.87559	0.163308	0.0253967	0	-1	0	NA
Hortobagy	HUN	NP	5.14966e+06	2.77858e+06	8.11363e+08	231.91	0.542493	0.133066	0.000573783	0.665515	0.224744	0.384727	0.280788	0.0854454	0.69762	0.389923	0.307697	8.51944	0.604269	0.00263549	0.00030935	9.29232	0.436051	0.013896	0.00149543	179.214	0.667757	0.0836885	0.000466976	10.1321	1.46735	0.0122744	0.00121144	15.6665	0.00460072	0.00769281	0.000491037	2.86916	1.42905	0.00235594	0.000821123	0	-1	0	NA	0	-1	0	NA
Hortobagy National Park	HUN	MAB	5.15911e+06	2.75498e+06	5.19995e+08	142.045	0.0858479	0.153946	0.00108379	0.741057	0.156764	0.570981	0.170076	-0.0185168	0.69592	0.535091	0.160829	7.69	0.571469	0.00213438	0.000277553	3.96946	-0.301918	0.00956216	0.00240893	109.689	0.179029	0.12923	0.00117814	5	0.423749	0.00235611	0.000471223	9.9139	-0.285089	0.00266254	0.000268566	1.07	0.0286177	0.0002454	0.000229345	0	-1	0	NA	0	-1	0	NA
Hunsrueck-Hochwald	DEU	NP	4.11128e+06	2.95755e+06	1.04602e+08	82.4327	0.0406609	0.00841186	0.000102045	0.653726	0.181931	0.406695	0.247031	-0.274629	0.666857	0.428332	0.238525	3.58986	0.0587943	0.000456412	0.000127139	2.39434	-0.329062	0.000528481	0.000220721	58.5571	0.0582237	0.00396043	6.76e-05	1.8935	-0.0524651	0.000283203	0.000149566	11.289	0.24291	0.00151254	0.000133984	0.538	-0.182316	5.66e-05	0.000105119	0.774292	-0.185278	0.000178889	0.000231036	0	-1	0	NA
Isojarven	FIN	NP	5.11082e+06	4.37334e+06	2.22689e+07	20.8708	-0.572524	0.0199931	0.000957944	0.828268	0.116277	0.52109	0.307178	-0.550542	0.817812	0.537005	0.280807	0.4064	-0.790586	2.83e-05	6.96e-05	0.9728	-0.572742	0.0151383	0.0155616	17.5596	-0.476189	0.00368214	0.000209694	0.8128	-0.299316	0.000176962	0.000217719	0.9592	-0.841155	0.000226496	0.00023613	0	-1	0	NA	0	-1	0	NA	0	-1	0	NA
Itaisen Suomenlahden kansallispuisto	FIN	NP	5.26244e+06	4.25013e+06	7.33944e+06	4.81397	-0.860471	0.00189411	0.000393461	0.935171	0.0704865	0.534954	0.400218	-0.435538	0.929204	0.549329	0.379876	0.07871	-0.912583	4.67e-06	5.93e-05	0.069701	-0.957739	5.22e-05	0.00074911	4.2708	-0.817468	0.00172204	0.000403213	0.245353	-0.687532	8.98e-05	0.000365808	0.139401	-0.96906	2.4e-05	0.000172196	0	-1	0	NA	0.01	-0.976808	1.43e-06	0.000142613	0	-1	0	NA
Jasmund	DEU	NP	4.557e+06	3.50001e+06	3.10379e+07	33.4592	-0.382293	0.0135984	0.000406418	0.764249	0.124778	0.4727	0.291549	1.02306	0.757674	0.494119	0.263555	2.5152	0.116958	0.000313866	0.000124788	0.16	-0.936189	2.34e-05	0.000146028	26.08	-0.301362	0.00466035	0.000178694	0.4544	-0.651438	0.00767275	0.0168855	2.592	-0.606766	0.000274728	0.000105991	0.7488	0.610211	0.000264734	0.000353545	0	-1	0	NA	0	-1	0	NA
Julian Alps	SVN	MAB	4.61734e+06	2.59325e+06	1957219548	367.858	0.857607	0.603699	0.00164112	0.671609	0.230499	0.187419	0.48419	-0.324379	0.609336	0.200864	0.408473	8.58852	0.399746	0.00515487	0.000600205	22.7796	1.72582	0.073187	0.00321283	251.81	0.761718	0.141344	0.000561313	11.8747	1.12178	0.0179294	0.00150987	35.8546	0.822454	0.0128845	0.000359354	4.76219	2.13512	0.00277638	0.000583005	6.98918	2.07698	0.0129229	0.00184898	0.01	-0.920565	5.9e-06	0.000589623
Kalkalpen	AUT	NP	4.65025e+06	2.7496e+06	208468852	129.368	0.316275	0.0308192	0.000238229	0.633243	0.210333	0.396012	0.237231	-0.80441	0.655623	0.407847	0.247776	2.77936	-0.311505	0.00358013	0.00128812	8.64988	0.983815	0.00442857	0.000511981	86.2952	0.247245	0.0104848	0.000121499	1.85971	-0.269745	0.000273214	0.000146912	19.9345	0.82961	0.00265706	0.00013329	0.941038	0.174525	9.89e-05	0.000105119	4.39639	2.76798	0.00787573	0.00179141	0	-1	0	NA
Kampinoski Park Narodowy	POL	NP	5.03938e+06	3.29836e+06	385018458	39.685	-0.666728	0.0318312	0.000802097	0.881107	0.101338	0.749264	0.131843	-0.337704	0.882717	0.76555	0.117166	8.3164	0.803268	0.00103341	0.000124261	7.49338	0.43803	0.00596832	0.000796479	0	-1	0	NA	0.47	-0.851253	9.95e-05	0.00021178	10.8279	-0.154737	0.00168006	0.000155161	3.50864	2.67527	0.00240989	0.000686843	2.82561	1.01776	0.000447132	0.000158242	0	-1	0	NA
Karkonoski Park Narodowy	POL	NP	4.71825e+06	3.08924e+06	5.58136e+07	18.0335	-0.722907	0.257921	0.0143023	0.894275	0.0869765	0.67332	0.220955	0.627365	0.891618	0.691549	0.200069	0.717644	-0.743864	5.73e-05	7.99e-05	0.3383	-0.886225	0.000107319	0.000317231	4.51912	-0.8999	0.00159396	0.000352715	0.138	-0.913877	1.37e-05	9.9e-05	8.48835	0.103041	0.0011677	0.000137565	0.397382	-0.277343	4.18e-05	0.000105119	1.37293	0.741412	0.000216994	0.000158052	0	-1	0	NA
Karula rahvuspark	EST	NP	5.29501e+06	3.95874e+06	1.23626e+08	109.275	0.309275	0.0491596	0.000449869	0.691447	0.153309	0.470858	0.220589	-0.18207	0.697789	0.466987	0.230802	3.31485	-0.0654824	0.000529188	0.000159641	5.97065	0.59381	0.00931605	0.00156031	82.0617	0.404841	0.0308273	0.00037566	1.26053	-0.405203	0.00028063	0.000222628	9.0742	-0.0440315	0.00159764	0.000176064	0.816475	0.183089	0.000267346	0.000327439	2.07548	1.07795	0.000727935	0.000350731	0.44	5.02187	0.000259434	0.000589623
Kauhanevan-Pohjankankaan kansallispuisto	FIN	NP	4.96668e+06	4.39945e+06	6.27656e+07	44.6721	-0.338341	0.0118925	0.000266217	0.735288	0.144641	0.460605	0.274683	-0.350715	0.732013	0.482984	0.249028	0.512032	-0.824154	2.23e-05	4.36e-05	0.886432	-0.711875	0.000478219	0.000539488	39.9655	-0.147789	0.0107258	0.000268376	1.02406	-0.386741	0.000128658	0.000125635	2.28403	-0.712248	0.000537509	0.000235333	0	-1	0	NA	0	-1	0	NA	0	-1	0	NA
Kavo Gkreko	CYP	NP	6.50261e+06	1.66855e+06	4.89358e+06	2.82	-0.907215	0.0064244	0.00227816	0.963771	0.0566607	0.630796	0.332974	-0.309424	0.960705	0.651322	0.309383	0.18	-0.654183	0.000908386	0.00504659	0	-1	0	NA	1.62	-0.921046	0.00196535	0.00121318	0	-1	0	NA	0.48	-0.881436	0.000569086	0.0011856	0	-1	0	NA	0	-1	0	NA	0	-1	0	NA
Kellerwald-Edersee	DEU	NP	4.2495e+06	3.1155e+06	5.73858e+07	49.1605	-0.251161	0.00717625	0.000145976	0.712827	0.153327	0.441397	0.27143	1.0365	0.714168	0.469722	0.244446	2.3317	-0.175449	0.000298208	0.000127893	1.7756	-0.40764	0.00301367	0.00169727	34.4691	-0.243341	0.00217589	6.31e-05	1.6617	0.0269564	0.000273785	0.000164762	6.7607	-0.127879	0.00101063	0.000149486	0.5	-0.0979149	0.000125925	0.00025185	0.4439	-0.441596	6.33e-05	0.000142613	0	-1	0	NA
Kemeru nacionalais parks	LVA	NP	5.13548e+06	3.8349e+06	3.62147e+08	227.561	0.948003	0.123755	0.000543832	0.666449	0.214888	0.373416	0.293033	1.08085	0.693527	0.365627	0.3279	7.86428	0.726725	0.00108448	0.000137899	8.93913	0.746272	0.0107801	0.00120594	172.43	1.08389	0.0684934	0.000397224	7.55994	1.44467	0.00365482	0.000483445	15.2913	0.213134	0.00209951	0.000137302	4.16427	3.43901	0.00962387	0.00231106	3.72912	1.7119	0.00200782	0.000538417	0	-1	0	NA
Killarney National Park	IRL	MAB	2.9967e+06	3.3895e+06	1.0329e+08	68.1656	-0.136049	0.260539	0.00382214	0.739693	0.139075	0.537435	0.202258	0.145354	0.723391	0.486802	0.236589	0.712	-0.789268	3.1e-05	4.36e-05	0.52	-0.853751	0.000113142	0.000217581	52.2361	-0.0521408	0.00604247	0.000115676	3.45224	0.735228	0.238245	0.0690118	8.38128	-0.0741499	0.000812951	9.7e-05	1.088	0.659576	0.00671585	0.00617266	0.544	-0.425443	7.76e-05	0.000142613	0	-1	0	NA
Kiskunsag Biosphere Reserve	HUN	MAB	5.03268e+06	2.68794e+06	2.20946e+08	129.297	0.291846	0.232545	0.00179853	0.707781	0.169903	0.522421	0.185359	1.00598	0.667256	0.489866	0.17739	9.10324	1.225	0.00171058	0.000187909	6.51028	0.468106	0.0496988	0.00763388	94.0881	0.334507	0.0504135	0.000535811	2.894	0.113398	0.00585541	0.00202329	4.53098	-0.590472	0.00129857	0.000286599	3.89227	3.77801	0.00289331	0.000743348	0	-1	0	NA	0	-1	0	NA
Kiskunsagi	HUN	NP	5.0306e+06	2.68165e+06	5.05277e+08	181.693	0.401467	0.366596	0.00201767	0.664376	0.214499	0.430681	0.233695	-0.15197	0.695001	0.442093	0.252908	9.9148	1.03732	0.00278117	0.000280507	10.55	0.87089	0.132598	0.0125686	133.352	0.446767	0.0548579	0.000411377	5.11169	0.470321	0.00926215	0.00181195	9.00286	-0.345848	0.0021038	0.000233681	3.40008	2.2955	0.00257771	0.000758132	0	-1	0	NA	0	-1	0	NA
Kolin kansallispuisto	FIN	NP	5.31513e+06	4.58188e+06	2.93209e+07	25.5142	-0.520509	0.0232632	0.000911773	0.783488	0.148248	0.451288	0.3322	-0.431878	0.773662	0.474497	0.299165	0.48137	-0.781046	3.84e-05	7.98e-05	0.895539	-0.636886	0.0053205	0.00594112	20.4328	-0.442456	0.00144393	7.07e-05	1.5052	0.177945	0.000320812	0.000213136	1.36379	-0.789968	0.000407171	0.000298558	0	-1	0	NA	0.4856	-0.254082	0.0116336	0.0239571	0	-1	0	NA
Koloveden kansallispuisto	FIN	NP	5.28958e+06	4.48076e+06	5.87422e+07	37.7135	-0.429711	0.0134347	0.00035623	0.738378	0.155213	0.437343	0.301035	-0.91337	0.731598	0.459992	0.271607	0.468052	-0.835756	2.04e-05	4.36e-05	1.0804	-0.642003	0.0037527	0.00347342	30.6539	-0.332164	0.00215141	7.02e-05	1.87221	0.147591	0.00041897	0.000223784	3.4189	-0.561677	0.00633779	0.00185375	0	-1	0	NA	0.22	-0.725167	0.000753425	0.00342466	0	-1	0	NA
Koros-Maros	HUN	NP	5.14814e+06	2.69047e+06	5.12046e+08	170.087	0.306496	0.218382	0.00128395	0.67334	0.19755	0.439743	0.233597	0.320653	0.700995	0.448958	0.252037	9.04499	0.853834	0.00248118	0.000274315	6.69623	0.182901	0.0328269	0.0049023	125.135	0.351779	0.124745	0.000996886	10.244	1.93282	0.00993132	0.000969475	9.88912	-0.283972	0.0022483	0.000227351	3.20743	2.09698	0.0381985	0.0119094	0	-1	0	NA	0	-1	0	NA
Kristianstad Vattenrike	SWE	MAB	4.58076e+06	3.66635e+06	9.99993e+08	288.128	0.795104	0.188074	0.000652744	0.662287	0.239892	0.306209	0.356079	-0.486241	0.598945	0.309927	0.289018	4.14	-0.248146	0.000403432	9.74e-05	8.01	0.164946	0.017807	0.0022231	238.601	1.07502	0.129662	0.000543423	6.63202	0.500582	0.00209495	0.000315884	18.47	0.120817	0.00203334	0.000110089	3.99989	2.19006	0.00341404	0.000853534	2.27424	0.222612	0.00403584	0.00177459	1	7.8459	0.000589623	0.000589623
Krivoklatsko	CZE	MAB	4.59739e+06	2.9949e+06	6.25241e+08	85.3834	-0.383863	0.0318605	0.000373146	0.833316	0.111943	0.706075	0.127241	-0.174001	0.812233	0.672139	0.140094	9.69429	0.913501	0.00140637	0.000145072	8.949	0.491748	0.00918718	0.00102661	24.1542	-0.755421	0.00966984	0.000400337	4.30264	0.148298	0.000769086	0.000178747	25.1864	0.730016	0.00400026	0.000158826	2.95259	1.69283	0.00078578	0.000266133	4.99806	2.08974	0.00245558	0.000491308	0	-1	0	NA
Krkonose	CZE	MAB	4.71885e+06	3.07986e+06	5.49823e+08	63.2835	-0.524602	0.728876	0.0115176	0.847007	0.104955	0.712806	0.134201	-0.41412	0.837219	0.680979	0.156241	1.62689	-0.671055	0.000112247	6.9e-05	2.06852	-0.64207	0.000938187	0.000453554	21.1783	-0.776435	0.00714428	0.000337339	2.80399	-0.21707	0.000424891	0.000151531	22.5522	0.602522	0.00322756	0.000143115	0.992158	-0.0612894	0.000104295	0.000105119	3.98103	1.55694	0.0011411	0.000286636	0	-1	0	NA
Krkonose/Karkonosze	POL	MAB	4.71772e+06	3.08912e+06	4.27235e+07	14.1752	-0.763199	0.201237	0.0141964	0.904654	0.0839331	0.66514	0.239514	-0.887831	0.915496	0.633728	0.281768	0.60961	-0.76106	5.06e-05	8.3e-05	0.2752	-0.899974	8.73e-05	0.000317346	3.54984	-0.914258	0.00126603	0.000356644	0.09	-0.938299	7.94e-06	8.82e-05	6.63412	-0.0749175	0.000918155	0.000138399	0.307264	-0.396899	3.23e-05	0.000105119	1.10883	0.522809	0.000175253	0.000158052	0	-1	0	NA
Krkonoske	CZE	NP	4.71922e+06	3.08147e+06	3.63284e+08	57.5814	-0.507565	0.695691	0.0120819	0.849482	0.103102	0.709633	0.139849	1.06906	0.856268	0.729107	0.127161	1.22446	-0.731323	6.85e-05	5.59e-05	1.4553	-0.715964	0.000691347	0.000475055	19.0452	-0.770064	0.00647664	0.000340066	2.17347	-0.297933	0.000308078	0.000141744	22.0747	0.74985	0.00317045	0.000143624	0.903694	-0.0375459	9.5e-05	0.000105119	3.72371	1.70545	0.000975044	0.000261847	0	-1	0	NA
Kurjenrahkan kansallispuisto	FIN	NP	4.99443e+06	4.24016e+06	3.0847e+07	25.418	-0.529839	0.00276277	0.000108694	0.771329	0.160926	0.411706	0.359623	-0.669978	0.762923	0.443472	0.31945	0.362	-0.838828	2.2e-05	6.08e-05	0.462	-0.815414	0.000281153	0.000608556	22.644	-0.392193	0.00144213	6.37e-05	0.524	-0.597176	6.58e-05	0.000125635	1.246	-0.810661	0.000335218	0.000269035	0	-1	0	NA	0.18	-0.727648	0.000616438	0.00342466	0	-1	0	NA
La Caldera de Taburiente	ESP	NP	1.60597e+06	1.12851e+06	4.38938e+07	19.1456	-0.682858	0.244621	0.0127769	0.90681	0.0686456	0.700811	0.205999	-0.225423	0.908233	0.733361	0.174872	0.8168	-0.682998	0.000283743	0.000347384	0	-1	0	NA	14.2684	-0.658369	0.0378365	0.00265177	0	-1	0	NA	1.8652	-0.741759	0.0265424	0.0142303	0	-1	0	NA	0	-1	0	NA	0	-1	0	NA
La Gomera MAB	ESP	MAB	1.64662e+06	1.04325e+06	3.68995e+08	65.654	-0.441261	3.2932	0.0501598	0.867031	0.0918561	0.75984	0.107191	-0.733203	0.844751	0.709826	0.134925	2	-0.562556	0.000694767	0.000347384	0	-1	0	NA	40.8743	-0.509007	0.0995489	0.00243549	0	-1	0	NA	5	-0.605281	0.0323441	0.00646883	0	-1	0	NA	0	-1	0	NA	0	-1	0	NA
La Palma MAB	ESP	MAB	1.60584e+06	1.12486e+06	7.05967e+08	59.8898	-0.583937	2.09167	0.0349253	0.875763	0.0879446	0.767479	0.108284	0.0695526	0.854587	0.714503	0.140084	2	-0.613905	0.000694767	0.000347384	0	-1	0	NA	39.0283	-0.620056	0.107422	0.00275241	0	-1	0	NA	5	-0.667387	0.0712115	0.0142423	0	-1	0	NA	0.73	-0.564733	0.73	1	0	-1	0	NA
Lahemaa rahvuspark	EST	NP	5.20746e+06	4.15151e+06	7.29145e+08	257.73	0.772487	0.0870386	0.000337712	0.652236	0.241825	0.327226	0.32501	-0.0369514	0.683904	0.321957	0.361947	2.9901	-0.426122	0.000383466	0.000128245	8.1885	0.305357	0.00846224	0.00103343	214.865	1.06995	0.0675584	0.000314422	5.99897	0.516779	0.00136353	0.000227293	17	0.121284	0.00335753	0.000197502	3.83926	2.35106	0.00323466	0.000842523	2.72	0.606307	0.000434223	0.000159641	0	-1	0	NA
Lake District	GBR	NP	3.47785e+06	3.56143e+06	2295183545	182.375	-0.123808	0.0307989	0.000168876	0.628298	0.252769	0.387893	0.240404	-0.0800488	0.660294	0.399615	0.260679	2.97267	-0.527026	0.000280531	9.44e-05	2	-0.771501	0.000525273	0.000262637	147.844	-0.0176748	0.0207344	0.000140245	7.11608	0.202252	0.00212839	0.000299096	12.4316	-0.394123	0.00111098	8.94e-05	1.02	-0.358365	0.000858463	0.000841631	4	0.679503	0.00125237	0.000313091	1	6.75579	0.000589623	0.000589623
Lake Ferto Biosphere Reserve	HUN	MAB	4.83013e+06	2.74963e+06	1.25417e+08	110.464	0.317569	0.0595174	0.000538796	0.687661	0.155831	0.468601	0.21906	0.142875	0.659646	0.450488	0.209158	6.77351	0.902344	0.00141932	0.00020954	6.30538	0.676145	0.00562055	0.000891388	79.547	0.355458	0.0293284	0.000368693	1.9376	-0.0903349	0.0010756	0.000555118	10.0195	0.0515524	0.0175806	0.00175465	1.95247	1.81756	0.000569345	0.000291603	0	-1	0	NA	0	-1	0	NA
Lake Torne Area	SWE	MAB	4.69329e+06	5.05681e+06	9.64993e+08	184.511	0.16243	1.51413	0.00820618	0.719841	0.190515	0.530414	0.189427	-0.338716	0.689452	0.546076	0.143377	1	-0.817285	4.36e-05	4.36e-05	3	-0.559151	0.285014	0.0950047	159.839	0.406197	0.130455	0.000816161	2.2	-0.495947	0.000353643	0.000160747	5.56	-0.659415	0.000881108	0.000158473	1.91072	0.539456	0.00996357	0.00521456	2.99888	0.629351	0.081299	0.0271097	0	-1	0	NA
Lake Vanern Archipielago	SWE	MAB	4.51365e+06	3.96314e+06	1.62807e+08	48.949	-0.461916	0.01315	0.000268647	0.79174	0.0985272	0.579665	0.212075	-0.511399	0.792811	0.545315	0.247497	2.20551	-0.420389	0.000176498	8e-05	0.32	-0.921145	0.000946897	0.00295905	33.2241	-0.47976	0.00609239	0.000183373	0	-1	0	NA	10.9758	0.0752767	0.00115749	0.000105458	0	-1	0	NA	1.6436	0.516168	0.00444943	0.00270713	0.26	2.3192	0.000153302	0.000589623
Las Dehesas de Sierra Morena	ESP	MAB	2.90146e+06	1.80552e+06	4243984609	196.889	-0.219546	0.217763	0.00110602	0.672253	0.234004	0.455046	0.217207	-0.0775945	0.5983	0.413171	0.185129	6.93	0.010033	0.00284086	0.000409936	4.91	-0.530771	0.0083733	0.00170536	141.831	-0.227789	0.0514075	0.000362455	8	0.0888961	0.0100072	0.0012509	23.218	-0.0378576	0.00663882	0.000285934	0	-1	0	NA	0	-1	0	NA	0	-1	0	NA
Las Sierras de Cazorla y Segura Biosphere Reserve	ESP	MAB	3.19757e+06	1.74286e+06	1899989706	184	-0.0621739	1.11841	0.0060783	0.665723	0.238924	0.459869	0.205854	0.141506	0.594397	0.4157	0.178697	4	-0.345116	0.00226675	0.000566689	10	0.206966	0.12996	0.012996	131.829	-0.0687833	0.0231118	0.000175316	4.87926	-0.119028	0.00358183	0.000734093	19.37	-0.00770275	0.00710167	0.000366632	0	-1	0	NA	0	-1	0	NA	0	-1	0	NA
Las Ubinas-La Mesa MAB	ESP	MAB	3.02932e+06	2.36121e+06	4.51635e+08	168.254	0.344184	0.111435	0.000662298	0.64105	0.239237	0.41673	0.22432	0.48905	0.574769	0.380272	0.194497	3.67492	-0.228188	0.00192482	0.000523772	4.20243	-0.230059	0.0012186	0.000289975	129.031	0.451723	0.0491339	0.000380792	3.67638	0.10003	0.00362509	0.00098605	16.9229	0.266585	0.00685145	0.000404862	0.15	-0.849878	0.000490196	0.00326797	0	-1	0	NA	0	-1	0	NA
Lauhanvuoren kansallispuisto	FIN	NP	4.95387e+06	4.3935e+06	5.48703e+07	43.9125	-0.321656	0.007116	0.00016205	0.727945	0.160278	0.44079	0.287155	-2.2174	0.725984	0.468423	0.257561	0.5585	-0.799521	2.87e-05	5.14e-05	0.5585	-0.811236	0.000165929	0.000297098	39.903	-0.111244	0.00617291	0.000154698	0.977	-0.386608	0.000122745	0.000125635	1.9155	-0.749963	0.000625732	0.000326668	0	-1	0	NA	0	-1	0	NA	0	-1	0	NA
Lauwersmeer	NLD	NP	4.06833e+06	3.36792e+06	6.0095e+07	52.0933	-0.217856	0.00874349	0.000167843	0.714484	0.146119	0.45017	0.264314	-0.384994	0.714301	0.472807	0.241494	1.35761	-0.527141	0.000145873	0.000107448	0	-1	0	NA	47.0297	0.0170718	0.00808081	0.000171824	1.062	-0.354226	0.000159472	0.000150162	2.49401	-0.682169	0.000333077	0.000133551	0	-1	0	NA	0.15	-0.813879	2.43e-05	0.000161734	0	-1	0	NA
Ledor Alps and Judicaria MAB	ITA	MAB	4.38235e+06	2.54102e+06	474264858	209.463	0.648003	0.177756	0.000848625	0.631251	0.243178	0.350233	0.281018	-0.258216	0.571559	0.351895	0.219665	5.9956	0.247202	0.000598208	9.98e-05	10.8902	0.967093	0.0115069	0.00105663	151.127	0.673608	0.0264959	0.000175322	5.1787	0.52314	0.00908473	0.00175425	16.8605	0.245739	0.00815352	0.000483587	2.01526	0.988938	0.00221667	0.00109994	0	-1	0	NA	1	9.12349	0.000589623	0.000589623
Leivonmaen kansallispuisto	FIN	NP	5.15745e+06	4.40898e+06	3.08851e+07	28.07	-0.480985	0.0059481	0.000211902	0.785342	0.132345	0.482522	0.30282	0.0128639	0.77546	0.501805	0.273655	0.32	-0.857601	1.39e-05	4.36e-05	1.02	-0.592618	0.000674566	0.000661339	23.99	-0.356322	0.00383378	0.000159808	1.11	-0.14706	0.000255602	0.000230272	1.48	-0.775176	0.000336874	0.000227618	0	-1	0	NA	0	-1	0	NA	0	-1	0	NA
Lemmenjoen kansallispuisto	FIN	NP	4.95713e+06	5.12507e+06	2859988712	107.138	-0.519506	0.131242	0.00122498	0.817925	0.138817	0.701158	0.116767	-0.0199611	0.82124	0.702488	0.118752	1	-0.845947	4.36e-05	4.36e-05	1	-0.892824	0.04	0.04	90.1743	-0.442071	0.0683304	0.00075776	3.69609	-0.422031	0.000878301	0.00023763	7.30963	-0.663844	0.0054033	0.000739203	0	-1	0	NA	1.928	-0.241761	0.00755635	0.00391927	0	-1	0	NA
Liesjarven kansallispuisto	FIN	NP	5.07682e+06	4.2492e+06	2.13348e+07	17.4081	-0.638635	0.00251021	0.000144198	0.816979	0.137167	0.43783	0.379149	2.43217	0.807351	0.461274	0.346077	0.213032	-0.887907	9.28e-06	4.36e-05	0.527632	-0.765359	0.000541107	0.00102554	15.3149	-0.536763	0.00168379	0.000109945	0.273032	-0.761057	3.61e-05	0.000132379	1.0795	-0.819201	0.000239889	0.000222223	0	-1	0	NA	0	-1	0	NA	0	-1	0	NA
Linnansaaren kansallispuisto	FIN	NP	5.27802e+06	4.45955e+06	9.71568e+07	68.6862	-0.112619	0.0284685	0.000414472	0.682971	0.171393	0.432661	0.250309	-0.350967	0.686003	0.446044	0.239958	0.96452	-0.709597	5.87e-05	6.08e-05	0.669634	-0.808288	0.000291041	0.000434627	58.0114	0.0737419	0.00642549	0.000110763	4.20351	1.15881	0.00175929	0.000418528	4.57718	-0.486142	0.00908699	0.00198528	0	-1	0	NA	0.22	-0.763372	0.0104762	0.047619	0	-1	0	NA
Lobau Reserve	AUT	MAB	4.80564e+06	2.80619e+06	6.64014e+06	9.48	-0.716486	0.0137764	0.0014532	0.913484	0.0645426	0.615795	0.297689	-0.984124	0.921157	0.576407	0.344749	0.6	-0.256096	0.00015656	0.000260934	0.66	-0.588021	0.00056091	0.000849864	5.7	-0.748352	0.00889314	0.0015602	1.08	0.424715	0.00343415	0.00317977	0.84	-0.808568	0.000120423	0.000143361	0.12	-0.599141	0.000126548	0.00105456	0	-1	0	NA	0	-1	0	NA
Loch Druidibeg	GBR	MAB	3.28644e+06	3.92807e+06	1.66261e+07	13.28	-0.701963	0.00617071	0.000464662	0.896656	0.0763654	0.602489	0.294167	0.507614	0.90766	0.562408	0.345252	0	-1	0	NA	0	-1	0	NA	12.32	-0.595995	0.00430533	0.000349459	0.16	-0.847146	4.35e-05	0.000271592	0.16	-0.97138	6.93e-06	4.329e-05	0	-1	0	NA	0.48	-0.127138	7.59e-05	0.000158052	0	-1	0	NA
Loch Lomond and The Trossachs	GBR	NP	3.42263e+06	3.77306e+06	1863544529	192.619	-0.0122761	0.0749462	0.000389091	0.643593	0.246988	0.40721	0.236384	-0.0475566	0.674072	0.415863	0.258209	1.99975	-0.671624	0.0001632	8.16e-05	0	-1	0	NA	168.4	0.197032	0.0596241	0.000354063	4.99442	-0.0920748	0.00171896	0.000344176	10.3295	-0.468123	0.000939996	9.1e-05	1	-0.332377	0.000851064	0.000851064	3.9508	0.764899	0.00121408	0.000307299	0	-1	0	NA
Los Arguellos	ESP	MAB	3.06423e+06	2.33674e+06	3.32596e+08	158.371	0.3923	0.0782515	0.000494102	0.637348	0.235076	0.412186	0.225162	0.00770644	0.573525	0.375286	0.198239	6.27746	0.402886	0.00165931	0.000264328	3.90678	-0.217697	0.00126465	0.000323706	112.341	0.39565	0.0345355	0.000307416	4	0.332785	0.00318642	0.000796605	21.0206	0.705554	0.00759583	0.000361352	1	0.0922114	0.0114943	0.0114943	0.4606	-0.656451	7.82e-05	0.000169808	0	-1	0	NA
Los Valles de Omana y Luna	ESP	MAB	3.00906e+06	2.33154e+06	8115908716	299.164	-0.0318198	0.559301	0.00186955	0.667483	0.237738	0.305418	0.362065	0.0436615	0.592998	0.285973	0.307025	10	0.338905	0.0057185	0.00057185	8.09	-0.35959	0.00270722	0.000334638	213.893	-0.0560704	0.195153	0.000912386	8	-0.133053	0.00686636	0.000858295	32.6612	0.140643	0.012474	0.00038192	2	-0.122914	0.0147622	0.00738111	1	-0.711626	0.000169808	0.000169808	0	-1	0	NA
Luberon	FRA	MAB	3.96382e+06	2.33729e+06	1795989999	213.536	0.107703	0.080322	0.000376153	0.633328	0.251272	0.360943	0.272385	-0.258449	0.559311	0.334388	0.224923	4.1	-0.322896	0.000863826	0.000210689	15.1192	0.854922	0.00815995	0.000539708	146.85	0.0564115	0.0239294	0.000162952	4.97256	-0.0842368	0.00799676	0.00160818	29.2272	0.519672	0.010664	0.000364867	0.62	-0.581685	6.52e-05	0.000105119	1	-0.548347	0.00067981	0.00067981	0	-1	0	NA
Lukajno Lake Reserve	POL	MAB	5.08324e+06	3.47392e+06	1.40991e+07	4.2	-0.900753	0.000888417	0.000211528	0.954097	0.0555936	0.668022	0.286075	-0.806214	0.963011	0.649071	0.31394	1.4	-0.0742384	0.000189582	0.000135416	0.14	-0.92978	5.03e-05	0.000358938	0.14	-0.995157	8.67e-05	0.000619195	0.28	-0.716542	8.39e-05	0.000299673	1.4	-0.738439	0.00034459	0.000246136	0.14	-0.622835	1.47e-05	0.000105119	0.28	-0.465238	4.64e-05	0.000165771	0	-1	0	NA
Machairas	CYP	NP	6.42982e+06	1.64107e+06	4.45386e+07	27.5327	-0.546005	0.184331	0.00669501	0.858936	0.075952	0.641246	0.217691	-0.292287	0.857773	0.663161	0.194613	1.12411	-0.566033	0.00567291	0.00504659	0	-1	0	NA	17.0527	-0.593628	0.0362783	0.00212742	0	-1	0	NA	5.11113	-0.29507	0.00591732	0.00115773	0	-1	0	NA	0	-1	0	NA	0	-1	0	NA
Magurski Park Narodowy	POL	NP	5.14703e+06	2.99809e+06	1.86381e+08	76.725	-0.191514	0.0338285	0.000440905	0.734634	0.111102	0.528433	0.206201	1.24808	0.741408	0.539614	0.201795	6.66281	0.694557	0.00318868	0.000478579	7.37095	0.746405	0.019862	0.00269463	29.6792	-0.555188	0.00316745	0.000106723	3.76643	0.538364	0.00113512	0.000301379	19.3172	0.826139	0.00206623	0.000106963	1.7913	1.30843	0.000417323	0.000232972	3.98841	2.53412	0.00196769	0.000493352	0	-1	0	NA
Mala Fatra	SVK	NP	4.97864e+06	2.94072e+06	4.65699e+08	263.293	1.08336	0.328785	0.00124874	0.646791	0.231336	0.285089	0.361702	0.551835	0.677133	0.275174	0.40196	7.99629	0.669318	0.00345771	0.000432414	12.7477	1.31483	0.0289215	0.00226876	190.414	1.12117	0.0750461	0.000394121	7.15527	1.11801	0.00695641	0.000972207	26.3131	0.953516	0.0357532	0.00135876	2.5758	1.55542	0.00155561	0.000603935	3.64616	1.46045	0.00702537	0.00192679	0	-1	0	NA
Marais Audomarois MAB	FRA	MAB	3.77598e+06	3.09935e+06	2.25386e+08	70.9861	-0.295156	0.0149377	0.000210431	0.763105	0.112543	0.577757	0.185348	-0.321021	0.738935	0.521467	0.217469	3.81874	-0.0708622	0.000421266	0.000110315	0.1812	-0.959374	2.88e-05	0.000158907	43.3085	-0.389677	0.0081001	0.000187033	4.15868	0.588802	0.000807749	0.000194232	15.3918	0.38389	0.00328279	0.000213282	2.4129	1.9452	0.00202633	0.000839789	1.71434	0.435588	0.000270669	0.000157885	0	-1	0	NA
Marinas Corunesas e Terras do Mandeo MAB	ESP	MAB	2.85491e+06	2.41242e+06	1167234938	141.74	-0.158629	0.296205	0.00208978	0.670874	0.206332	0.46999	0.200885	-0.269002	0.607284	0.418091	0.189193	9	0.592546	0.00530356	0.000589285	3.16	-0.56061	0.00150491	0.000476239	99.6751	-0.175524	0.0132446	0.000132877	4	-0.142842	0.00220585	0.000551463	12.6247	-0.264526	0.00245018	0.000194078	2	0.52615	0.00411904	0.00205952	1.24	-0.363357	0.24017	0.193685	1	7.62037	0.000589623	0.000589623
Marismas del Odiel	ESP	MAB	2.81611e+06	1.73888e+06	2.2378e+07	15.104	-0.691112	0.0265136	0.0017554	0.854163	0.111398	0.49289	0.361274	0.032443	0.863355	0.423714	0.439641	1.06	-0.455079	0.000432042	0.000407587	0	-1	0	NA	11.816	-0.648081	0.00118275	0.000100097	0.05	-0.956971	0.00172414	0.0344828	0.706	-0.883236	0.000158866	0.000225023	0	-1	0	NA	0	-1	0	NA	0	-1	0	NA
Maritimo-Terrestre de las Islas Atlanticas de Galicia	ESP	NP	2.7734e+06	2.33493e+06	8.49898e+07	49.8702	-0.328172	0.0137458	0.000275632	0.729858	0.144142	0.470033	0.259826	0.587989	0.737964	0.509092	0.228872	3.22312	0.00851157	0.0022131	0.000686631	0.90112	-0.73179	0.000167964	0.000186394	41.7052	-0.193876	0.00423976	0.00010166	0.08	-0.956935	8.13e-05	0.00101569	1.04941	-0.877954	0.000100785	9.6e-05	0	-1	0	NA	0	-1	0	NA	0	-1	0	NA
Matsalu rahvuspark	EST	NP	5.10303e+06	4.03677e+06	4.88671e+08	229.278	0.787092	0.104762	0.00045692	0.648411	0.23299	0.346115	0.302295	-0.35475	0.679319	0.341813	0.337506	3.4	-0.296835	0.000364593	0.000107233	1.95804	-0.649382	0.00132338	0.000675871	192.492	1.11112	0.0669957	0.000348045	5.66536	0.648836	0.00161809	0.000285612	16.5618	0.214043	0.00330454	0.000199528	1.28054	0.253053	0.000198326	0.000154877	3.71582	1.4718	0.0198493	0.00534183	0.97	8.76322	0.000571934	0.000589623
Mercantour	FRA	NP	4.08444e+06	2.34157e+06	1617198639	253.466	0.358684	0.439605	0.00173438	0.644657	0.246443	0.320239	0.324418	-0.181014	0.681114	0.326724	0.35439	2.916	-0.510485	0.010008	0.00343209	16.0836	1.03428	0.0208176	0.00129433	165.872	0.234485	0.0479285	0.000288949	3.39369	-0.351534	0.00160881	0.000474057	34.5211	0.845292	0.0144718	0.000419217	1	-0.304784	0.000105119	0.000105119	3.10991	0.449104	0.00704023	0.00226381	0	-1	0	NA
Monfrague	ESP	NP	2.96032e+06	2.00109e+06	1.79963e+08	123.188	0.0751686	0.0649375	0.000527143	0.675032	0.23032	0.472605	0.202427	-0.613872	0.699838	0.502318	0.19752	7.54804	0.638999	0.00346845	0.000459517	0.55	-0.804926	7.49e-05	0.000136091	140.751	0.387759	0.0505205	0.000358934	10.5053	1.28517	0.0128044	0.00121885	15.5003	0.222064	0.0028061	0.000181035	0	-1	0	NA	0	-1	0	NA	0	-1	0	NA
Monfrague	ESP	MAB	2.94312e+06	1.94118e+06	1161591960	180.852	0.312389	0.0976496	0.000539943	0.671416	0.211642	0.474887	0.196528	0.208826	0.604992	0.427527	0.177464	6.39054	0.336697	0.00251372	0.00039335	0.815	-0.923416	0.000467775	0.000573957	91.5505	0.166072	0.023736	0.000259267	5.52636	1.25501	0.00447418	0.000809606	12.8083	-0.0958482	0.00373195	0.000291371	0	-1	0	NA	0	-1	0	NA	0	-1	0	NA
Mont Ventoux	FRA	MAB	3.94204e+06	2.34973e+06	8.03673e+08	199.624	0.331711	0.0769391	0.00038542	0.642092	0.24528	0.397201	0.244891	0.185817	0.56946	0.363718	0.205741	4	-0.245504	0.000848406	0.000212101	12.964	1.00903	0.00862506	0.000665308	139.84	0.30537	0.0233518	0.000166989	5	0.221674	0.0053269	0.00106538	26.13	0.679784	0.00713703	0.000273136	0	-1	0	NA	1	-0.426297	0.00067981	0.00067981	0	-1	0	NA
Montseny	ESP	MAB	3.69632e+06	2.10667e+06	3.01166e+08	155.511	0.410278	0.133291	0.000857116	0.640346	0.236235	0.422755	0.217591	0.298698	0.57546	0.377479	0.197981	8.30428	0.895246	0.00710886	0.000856048	6.90804	0.423752	0.00530564	0.000768039	103.871	0.332604	0.00821962	7.91e-05	2.0734	-0.284614	0.00177509	0.000856128	20.5792	0.714055	0.00490658	0.000238424	0	-1	0	NA	2	0.53645	0.000822423	0.000411212	0	-1	0	NA
Mont-Viso MAB	FRA/ITA	MAB	4.06549e+06	2.40645e+06	1331631377	222.785	0.269057	0.370782	0.0016643	0.647131	0.238173	0.366266	0.280865	-0.147301	0.585116	0.358395	0.226721	2.18	-0.622499	0.0769944	0.0353185	14.3066	0.914583	0.0302258	0.00211272	154.232	0.222434	0.048074	0.000311699	0.6896	-0.858916	0.000352374	0.000510983	30.404	0.710709	0.0126451	0.000415902	1	-0.265111	0.000105119	0.000105119	2.064	0.0189697	0.0387241	0.0187617	0	-1	0	NA
Moor House-Upper Teesdale Biosphere Reserve	GBR	MAB	3.50829e+06	3.60814e+06	7.3858e+07	59.3088	-0.16515	0.0069978	0.000117989	0.688469	0.164289	0.42289	0.265579	-0.623319	0.68433	0.37842	0.30591	1.17635	-0.616117	9.6e-05	8.16e-05	0	-1	0	NA	49.0292	-0.00820979	0.00554923	0.000113182	2.92185	0.652441	0.000787602	0.000269556	5.20388	-0.371951	0.000418539	8.04e-05	0	-1	0	NA	0.5775	-0.326069	8.93e-05	0.000154643	0	-1	0	NA
Mount Olympus National Park	GRC	MAB	5.3808e+06	1.97315e+06	1.21334e+08	44.706	-0.461214	0.210562	0.00470993	0.905588	0.0936512	0.810468	0.0951193	-0.349012	0.906419	0.798059	0.10836	4.58023	0.297667	0.0013021	0.000284287	14.5967	2.91771	0.0190175	0.00130286	0	-1	0	NA	0	-1	0	NA	15.6369	0.6555	0.0157861	0.00100955	0.816046	0.188805	0.000267205	0.000327439	0	-1	0	NA	0	-1	0	NA
Muddus	SWE	NP	4.76934e+06	4.89979e+06	5.11132e+08	80.5865	-0.380642	0.125272	0.0015545	0.819938	0.124667	0.683334	0.136605	0.212071	0.819497	0.685548	0.133948	2	-0.589945	0.000149455	7.47e-05	0.48	-0.915163	0.00152866	0.00318471	65.0123	-0.297295	0.025408	0.000390818	0.79	-0.773684	0.000228522	0.000289268	7.01	-0.492197	0.000964698	0.000137617	0	-1	0	NA	2	0.312752	0.00792107	0.00396053	0	-1	0	NA
Mueritz-Nationalpark	DEU	NP	4.5165e+06	3.3697e+06	321947434	200.811	0.783465	0.0726667	0.000361867	0.661125	0.215913	0.398359	0.262766	1.36964	0.690455	0.398762	0.291693	10.5584	1.37579	0.00145019	0.00013735	8.46324	0.710795	0.00908966	0.00107402	160.965	1.02092	0.052728	0.000327574	3.40588	0.147885	0.000831704	0.000244196	9.79235	-0.198624	0.00104953	0.000107179	3.67753	3.05415	0.00233568	0.000635121	1.00016	-0.246753	0.000166759	0.000166732	0	-1	0	NA
Muniellos	ESP	MAB	3.02145e+06	2.35158e+06	5.64382e+07	46.2483	-0.291843	0.0196601	0.000425099	0.727769	0.150546	0.45466	0.273108	0.407614	0.725836	0.394444	0.331392	0.928209	-0.669939	0.000147801	0.000159233	0.901736	-0.697712	0.000310468	0.0003443	35.0734	-0.225911	0.00303993	8.67e-05	1.25969	-0.216922	0.000920613	0.000730826	4.78639	-0.379844	0.00248761	0.000519725	0	-1	0	NA	0.03	-0.962074	5.09e-06	0.000169808	0	-1	0	NA
Muntii Macinului	ROU	NP	5.74555e+06	2.62773e+06	1.11092e+08	37.5506	-0.534792	0.104259	0.00277651	0.882231	0.0571011	0.745933	0.136298	0.221303	0.882357	0.760317	0.12204	5.59875	0.624267	0.00187243	0.000334438	1.14064	-0.685913	0.0018862	0.00165364	11.1364	-0.802633	0.020588	0.00184871	1.9818	-0.0290504	0.00213373	0.00107666	8.02834	-0.130016	0.00398894	0.000496858	0	-1	0	NA	0	-1	0	NA	0	-1	0	NA
Muranska planina	SVK	NP	5.05219e+06	2.90041e+06	4.20956e+08	241.333	0.970908	0.325645	0.00134936	0.635783	0.235875	0.301872	0.333911	-0.139091	0.66657	0.295288	0.371282	7.83121	0.667818	0.00343814	0.00043903	13.4895	1.52248	0.033293	0.00246807	166.063	0.911441	0.0440954	0.000265534	3.03138	-0.0702508	0.00678333	0.0022377	33.1195	1.52525	0.00809486	0.000244414	1.79985	0.837875	0.00040107	0.000222836	2.99578	1.08323	0.00162527	0.00054252	0	-1	0	NA
Narwianski Park Narodowy	POL	NP	5.17961e+06	3.40389e+06	6.81222e+07	7.74215	-0.888228	0.0104021	0.00134357	0.948565	0.0712178	0.7529	0.195666	0.10796	0.946098	0.766616	0.179482	1.87442	-0.372805	0.00025153	0.00013419	1.65075	-0.476056	0.00238726	0.00144616	0.4593	-0.990462	0.00684161	0.0148957	0.5076	-0.704652	0.000529073	0.0010423	1.12666	-0.861094	7.92e-05	7.03e-05	0.480232	-0.175002	5.05e-05	0.000105119	0.714976	-0.145329	0.00011253	0.00015739	0	-1	0	NA
Nationaal beek- en esdorpenlandschap Drentsche Aa	NLD	NP	4.09637e+06	3.33042e+06	1.05834e+08	96.4902	0.213673	0.0247588	0.000256594	0.696447	0.151747	0.478888	0.217559	0.170369	0.705203	0.486964	0.218239	3.8136	0.121156	0.000505899	0.000132656	1.66891	-0.533928	0.00109894	0.000658476	77.4346	0.394072	0.0206668	0.000266893	1.50944	-0.247759	0.000383573	0.000254116	7.65031	-0.160306	0.000698012	9.12e-05	0	-1	0	NA	2.01803	1.11602	0.000322241	0.000159681	0	-1	0	NA
Nationalpark Mols	DNK	NP	4.35954e+06	3.681e+06	1.77458e+08	100.414	0.0744682	0.0121221	0.000120722	0.648847	0.20418	0.424036	0.224811	0.496776	0.668027	0.447888	0.220139	3.47472	-0.105815	0.000420476	0.00012101	0	-1	0	NA	91.0197	0.385995	0.0104674	0.000115001	0	-1	0	NA	4.13603	-0.60391	0.000687349	0.000166186	1.02993	0.345988	0.000454597	0.000441387	0	-1	0	NA	0	-1	0	NA
Nationalpark Thy	DNK	NP	4.22549e+06	3.76084e+06	2.45403e+08	79.0087	-0.236102	0.0371631	0.000470368	0.747686	0.14215	0.566519	0.181167	-0.58024	0.760383	0.593205	0.167178	3.02517	-0.277955	0.000289528	9.57e-05	0	-1	0	NA	70.6586	-0.0313202	0.02871	0.00040632	0	-1	0	NA	3.73305	-0.67181	0.00119794	0.000320901	0	-1	0	NA	0	-1	0	NA	0	-1	0	NA
Nationalpark Vadehavet	DNK	NP	4.22312e+06	3.57543e+06	1465931240	187.362	0.035673	0.0913056	0.000487321	0.644214	0.249052	0.41874	0.225474	0.650502	0.678539	0.433912	0.244626	3.93717	-0.328687	0.000513188	0.000130344	0.9276	-0.879281	0.00144946	0.00156259	176.749	0.357965	0.0577621	0.000326803	1.80369	-0.643244	0.0311614	0.0172765	2.94481	-0.838456	0.000296945	0.000100837	0	-1	0	NA	0	-1	0	NA	0	-1	0	NA
Nedre Dalalven River Landscape	SWE	MAB	4.6972e+06	4.14388e+06	3079986904	263.977	0.15676	0.145488	0.000551139	0.656733	0.244423	0.335251	0.321482	-0.19344	0.59618	0.342551	0.25363	3	-0.542732	0.000269129	8.97e-05	8.3604	-0.123048	0.033256	0.0039778	220.391	0.331263	0.0724181	0.000328589	4.12	-0.372313	0.000887046	0.000215302	17	-0.233343	0.00272931	0.000160547	1	-0.421633	0.00186567	0.00186567	6.9032	1.65568	0.0247416	0.00358407	0.3604	1.67835	0.0002125	0.000589623
Neusiedler See-Seewinkel	AUT	NP	4.82998e+06	2.7603e+06	7.67048e+07	74.5178	0.0366004	0.06938	0.000931053	0.711745	0.12649	0.480986	0.23076	0.409523	0.718074	0.493292	0.224782	4.73542	0.527657	0.00117441	0.000248005	2.82296	-0.13436	0.00951842	0.00337178	54.1701	0.0824366	0.0130182	0.000240321	1.44597	-0.193037	0.00109952	0.000760403	7.81154	-0.0665971	0.0122114	0.00156325	1.11245	0.847409	0.000335438	0.000301531	0	-1	0	NA	0.16	1.50238	9.43e-05	0.000589623
Neusiedler See-Oesterreichischer Teil	AUT	MAB	4.82765e+06	2.76615e+06	2.49996e+08	175.915	0.690998	0.289466	0.00164549	0.648865	0.209931	0.393904	0.25496	0.175065	0.594974	0.385893	0.209081	9.67459	1.29958	0.00274292	0.000283518	6.57388	0.430193	0.0398889	0.00606779	133.365	0.817391	0.0354159	0.000265556	3.0086	0.108295	0.00202576	0.000673324	17.7277	0.550917	0.0237644	0.00134053	1.16374	0.379044	0.000297266	0.000255439	0	-1	0	NA	0.99	10.4405	0.000583727	0.000589623
New Forest	GBR	NP	3.50845e+06	3.14743e+06	5.66933e+08	170.53	0.268829	0.0451553	0.000264795	0.619697	0.242813	0.37186	0.247837	-0.101918	0.650021	0.380975	0.269045	2.9806	-0.400825	0.000281488	9.44e-05	4.0486	-0.305653	0.001041	0.000257126	134.1	0.401612	0.0217511	0.000162201	5.78667	0.598439	0.0021561	0.000372598	14.6957	0.0358451	0.00152129	0.000103519	0.608058	-0.429712	0.000287091	0.000472144	3.31	1.10666	0.0007154	0.000216133	1	8.78536	0.000589623	0.000589623
Niedersaechsisches Wattenmeer	DEU	NP	4.16279e+06	3.40294e+06	3457437969	191.184	-0.191979	0.0753158	0.000393945	0.642243	0.247899	0.406612	0.235632	-0.00401014	0.67648	0.420422	0.256058	4.44456	-0.333555	0.000484398	0.000108987	0	-1	0	NA	171.479	-0.00226863	0.0700479	0.000408494	3.01	-0.559688	0.0014762	0.000490432	8.80248	-0.614957	0.00150842	0.000171363	0.4	-0.776167	0.000147984	0.000369959	0.7495	-0.721412	0.000112816	0.000150522	0	-1	0	NA
Nizke Tatry	SVK	NP	5.02446e+06	2.91378e+06	1829773473	313.588	0.617263	1.74164	0.00555392	0.655093	0.238551	0.23907	0.416024	0.151555	0.689482	0.235028	0.454454	7.86779	0.295608	0.00344328	0.000437642	15	0.830362	0.0607	0.00404667	221.377	0.582962	0.103732	0.000468576	7.50114	0.372413	0.0124807	0.00166384	36.8306	0.905618	0.20078	0.00545146	2.99442	1.00962	0.00233214	0.000778827	6.99086	2.13999	1.02382	0.146451	0	-1	0	NA
Nockberge NP	AUT	NP	4.60533e+06	2.6501e+06	1.83997e+08	111.322	0.177784	0.0297465	0.000267211	0.655377	0.193234	0.431888	0.223489	-0.202272	0.673033	0.446877	0.226155	1.79436	-0.542234	0.00296988	0.00165512	0.38	-0.909629	0.000128929	0.000339286	93.8722	0.412771	0.0166733	0.000177617	0.2528	-0.896278	3.3e-05	0.000130702	8.62455	-0.181912	0.00197614	0.00022913	0.14	-0.818919	1.47e-05	0.000105119	3.62972	2.22863	0.00741597	0.00204312	0	-1	0	NA
Norra Kvill	SWE	NP	4.654e+06	3.86436e+06	1.09825e+06	0.47	-0.975321	0.000133651	0.000284365	0.990216	0.0252134	0.559309	0.430906	-3.06556	0.988149	0.569294	0.418856	0.02	-1.02273	1.49e-06	7.47e-05	0.01	-0.989472	2.91e-05	0.00290698	0.25	-0.980228	3.72e-05	0.000148846	0	-1	0	NA	0.15	-0.945041	1.61e-05	0.000107577	0	-1	0	NA	0.02	-0.918385	4.1e-05	0.00205223	0.01	-1.57908	5.9e-06	0.000589623
North Bull Island	IRL	MAB	3.25678e+06	3.48184e+06	1.46599e+07	11.9	-0.722209	0.0066964	0.000562723	0.88286	0.0896366	0.524034	0.358826	-0.423139	0.891539	0.467223	0.424316	0.14	-0.909609	6.1e-06	4.36e-05	0	-1	0	NA	11.06	-0.62222	0.00662651	0.000599142	0	-1	0	NA	0.7	-0.870559	6.38e-05	9.11e-05	0	-1	0	NA	0	-1	0	NA	0	-1	0	NA
North Karelian	FIN	MAB	5.30628e+06	4.45613e+06	3499986031	259.885	0.0941867	0.260918	0.00100397	0.663675	0.240184	0.357028	0.306647	0.467752	0.604894	0.3651	0.239795	2	-0.700622	0.000149455	7.47e-05	8.47	-0.14394	0.0878612	0.0103732	221.867	0.285803	0.0669211	0.000301628	6	-0.126067	0.00251117	0.000418528	14.9785	-0.346913	0.0144319	0.000963509	0	-1	0	NA	2.57	-0.0482041	0.0313457	0.0121968	0	-1	0	NA
North Norfolk Coast Biosphere Reserve	GBR	MAB	3.69918e+06	3.35551e+06	8.49978e+07	65.9203	-0.111979	0.0196836	0.000298597	0.725858	0.1384	0.506249	0.219609	0.872901	0.716707	0.464163	0.252544	1.82	-0.43054	0.000168179	9.24e-05	0	-1	0	NA	60.2003	0.163582	0.0130987	0.000217585	0	-1	0	NA	1.6	-0.813925	0.000121425	7.59e-05	0.66	0.0643669	0.000244173	0.000369959	1.14	0.27591	0.00597974	0.00524539	0	-1	0	NA
North Vidzeme	LVA	MAB	5.23673e+06	3.94968e+06	4744453725	370.688	0.419023	0.44264	0.0011941	0.688578	0.228732	0.241388	0.447189	0.185906	0.626908	0.251073	0.375836	6.5164	-0.0644935	0.000857694	0.000131621	15.92	0.472932	0.0741705	0.00465895	303.116	0.591797	0.332973	0.0010985	8	0.047045	0.00204343	0.000255429	20	-0.195234	0.00372183	0.000186092	4	1.04488	0.00266819	0.000667047	5.99336	1.02759	0.00321492	0.000536414	0	-1	0	NA
North York Moors	GBR	NP	3.61659e+06	3.52739e+06	1441935470	178.832	-0.00636123	0.0279666	0.000156385	0.625111	0.257968	0.39127	0.233841	-0.186811	0.658104	0.406158	0.251945	2	-0.658085	0.00016323	8.16e-05	0.967744	-0.873451	0.000297767	0.000307692	151.295	0.168633	0.0200885	0.000132777	5.28	0.0504216	0.0010336	0.000195757	11.6496	-0.358145	0.00209214	0.000179589	1.64	0.17813	0.00204509	0.00124701	3	0.446412	0.000474155	0.000158052	0	-1	0	NA
Northumberland	GBR	NP	3.54791e+06	3.64091e+06	1051705430	190.205	0.166478	0.0410156	0.000215639	0.629996	0.252641	0.381875	0.248121	-0.192025	0.659958	0.386753	0.273205	1.9323	-0.652067	0.000155127	8.03e-05	0.801724	-0.885096	0.000246684	0.000307692	167.445	0.432611	0.0360685	0.000215405	3.71968	-0.173161	0.000996643	0.000267938	10.2822	-0.384292	0.000891734	8.67e-05	0.971346	-0.236393	0.000826678	0.000851064	3	0.588766	0.000474155	0.000158052	0	-1	0	NA
Nuuksion kansallispuisto	FIN	NP	5.11922e+06	4.21707e+06	4.56904e+07	34.5747	-0.434422	0.0134453	0.000388878	0.803369	0.101797	0.557436	0.245933	0.368969	0.795395	0.569868	0.225527	0.559355	-0.786035	3.25e-05	5.8e-05	1.61272	-0.425152	0.00137857	0.00085481	26.9096	-0.364018	0.00663572	0.000246593	1.31941	-0.116556	0.000252553	0.000191413	4.02359	-0.44879	0.0009459	0.000235089	0.02	-0.961489	6.55e-06	0.000327439	0	-1	0	NA	0	-1	0	NA
Oberlausitzer Heide- und Teichlandschaft	DEU	MAB	4.6228e+06	3.14478e+06	3.01016e+08	203.787	0.848364	0.0772634	0.000379137	0.66298	0.212214	0.396953	0.266027	-0.332483	0.610678	0.401191	0.209487	11	1.51075	0.00152987	0.000139079	5.63083	0.160687	0.00535508	0.000951028	161.705	1.07491	0.0549291	0.000339686	3.33413	0.150576	0.000931912	0.000279507	17.4536	0.453915	0.00325923	0.000186736	0.01	-0.988762	1.05e-06	0.000105119	1.49333	0.147385	0.000632463	0.000423524	0	-1	0	NA
Oiti	GRC	NP	5.39007e+06	1.83614e+06	7.15375e+07	19.411	-0.724022	0.123472	0.00636092	0.924983	0.0717245	0.777397	0.147586	0.737095	0.925131	0.795015	0.130117	2.855	-0.0591309	0.000677549	0.00023732	1.713	-0.463971	0.00503405	0.00293874	0	-1	0	NA	0.571	-0.673428	0.014275	0.025	8.905	0.0838237	0.0075307	0.000845671	0.571	-0.0326801	0.000186968	0.000327439	0	-1	0	NA	0	-1	0	NA
Ojcowski Park Narodowy	POL	NP	5.01909e+06	3.05818e+06	2.1587e+07	6.03995	-0.87508	0.000977686	0.00016187	0.936332	0.0710984	0.636838	0.299494	2.08151	0.932822	0.655854	0.276968	1.62438	-0.150211	0.00019115	0.000117676	0.3868	-0.828574	8.89e-05	0.000229832	0	-1	0	NA	0.11	-0.904131	9.7e-06	8.82e-05	2.67459	-0.553434	0.000401577	0.000150145	0.213596	-0.490488	2.25e-05	0.000105119	0.11	-0.814918	1.57e-05	0.000142613	0	-1	0	NA
Olympos	GRC	NP	5.37947e+06	1.97291e+06	4.61109e+07	21.2596	-0.653227	0.103076	0.00484844	0.925418	0.0827059	0.800155	0.125262	0.273358	0.927728	0.814628	0.113099	2.2605	-0.138144	0.000639718	0.000282999	7.24959	1.57722	0.00945812	0.00130464	0	-1	0	NA	0	-1	0	NA	7.25315	-0.00875699	0.00702336	0.000968318	0.404099	-0.22393	0.000132318	0.000327439	0	-1	0	NA	0	-1	0	NA
Oosterschelde	NLD	NP	3.90346e+06	3.18031e+06	3.79889e+08	130.412	0.0997956	0.030126	0.000231006	0.633128	0.237959	0.417873	0.215255	-0.198848	0.661196	0.441375	0.219821	4.65048	0.0111327	0.000499034	0.000107308	0.07	-0.986514	2.51e-05	0.000358938	111.535	0.327215	0.0145153	0.000130142	3.91477	0.244818	0.00200112	0.000511171	7.45419	-0.416038	0.0124249	0.00166683	0.588754	-0.380918	0.000217815	0.000369959	1.79908	0.289851	0.00029177	0.000162177	0	-1	0	NA
Ordesa y Monte Perdido	ESP	NP	3.50339e+06	2.22469e+06	1.56804e+08	125.875	0.400074	0.142829	0.00113469	0.672142	0.193257	0.464769	0.207373	-1.40585	0.695256	0.482291	0.212965	3.2235	-0.144946	0.00378186	0.00117321	5.86641	0.461484	0.00507027	0.000864288	93.053	0.474915	0.0506916	0.000544761	3.75958	0.631748	0.00380335	0.00101164	8.64369	-0.144757	0.00732056	0.000846925	0	-1	0	NA	1.15047	0.0731992	0.00136213	0.00118397	0	-1	0	NA
Ordesa-Vinamala	ESP	MAB	3.51132e+06	2.208e+06	5.13955e+08	192.412	0.47626	1.11166	0.00577754	0.649984	0.243128	0.425578	0.224406	-0.210608	0.587695	0.403884	0.183811	4.69804	-0.0377916	0.00423953	0.000902404	6.54778	0.155429	0.00531378	0.000811538	160.867	0.735682	0.0411067	0.000255532	5	0.42961	0.00497505	0.000995011	6.21366	-0.550537	0.00488613	0.000786352	0	-1	0	NA	0.0496	-0.967497	3.37e-05	0.00067981	0	-1	0	NA
Orseg	HUN	NP	4.80849e+06	2.66175e+06	4.39028e+08	199.701	0.609605	0.110481	0.00055323	0.667813	0.200159	0.397145	0.270668	-0.103056	0.697011	0.399501	0.29751	12.8596	1.71593	0.00351939	0.000273678	18.2891	2.37847	0.0355097	0.00194158	125.923	0.429812	0.0367037	0.000291478	12.0423	2.63931	0.01718	0.00142664	16.0213	0.208094	0.00191964	0.000119818	2.23349	1.25346	0.000519104	0.000232418	2.1862	0.501372	0.000342537	0.000156681	0.2188	1.24863	0.00012901	0.000589623
Oulangan kansallispuisto	FIN	NP	5.1805e+06	4.93036e+06	2.82485e+08	114.243	0.0569879	0.996184	0.00871991	0.730393	0.152764	0.543842	0.18655	0.600687	0.736006	0.540494	0.195512	1.38426	-0.679691	9.58e-05	6.92e-05	4.93947	0.0371426	0.558634	0.113096	91.8014	0.202442	0.0329576	0.00035901	1.73629	-0.387286	0.000437884	0.000252195	6.43649	-0.454765	0.000951628	0.000147849	0.6648	-0.239227	0.00511029	0.00768695	3.14246	1.46054	0.0434056	0.0138126	0	-1	0	NA
Padjelanta	SWE	NP	4.61145e+06	4.93537e+06	2000304071	88.5537	-0.555858	0.912508	0.0103046	0.887566	0.104328	0.808284	0.0792826	0.0329683	0.887473	0.80994	0.0775337	1	-0.837562	4.36e-05	4.36e-05	2.84	-0.662307	0.181571	0.0639334	69.4	-0.517875	0.112726	0.00162429	0	-1	0	NA	5.7308	-0.710378	0.000733318	0.000127961	2	0.308508	0.0101301	0.00506507	2	-0.125186	0.0744235	0.0372117	0	-1	0	NA
Paijanteen kansallispuisto	FIN	NP	5.14109e+06	4.3437e+06	1.57258e+07	13.238	-0.697686	0.00487309	0.000368114	0.868306	0.102755	0.520396	0.347911	1.15066	0.859754	0.537575	0.322179	0.171665	-0.89368	8.72e-06	5.08e-05	0.0894	-0.956559	3.99e-05	0.000446131	11.672	-0.610279	0.00440836	0.000377687	0.607058	-0.40859	0.000153522	0.000252895	0.667971	-0.878748	0.000160004	0.000239537	0	-1	0	NA	0	-1	0	NA	0	-1	0	NA
Pallas-Yllastunturin kansallispuisto	FIN	NP	4.91186e+06	5.04482e+06	1021973238	146.785	-0.0916903	0.127605	0.000869328	0.706425	0.184242	0.513303	0.193122	0.0631977	0.718524	0.507802	0.210722	0.99999	-0.819064	4.36e-05	4.36e-05	2.22986	-0.677739	0.0454242	0.0203709	130.296	0.125183	0.0757725	0.000581539	4.31111	-0.0319816	0.000946442	0.000219535	6.72817	-0.594049	0.000944072	0.000140316	0	-1	0	NA	0.22	-0.882492	0.00144414	0.00656425	0	-1	0	NA
Parangalitsa	BGR	MAB	5.42829e+06	2.20018e+06	2.76788e+07	36.5148	-0.301289	0.0150359	0.000411776	0.776429	0.115355	0.524358	0.252071	0.581467	0.770084	0.473093	0.296991	1.58831	-0.259351	0.000378999	0.000238618	4.80492	0.981144	0.00224195	0.000466595	17.9811	-0.500108	0.00531008	0.000295315	1.11887	-0.106464	0.000786302	0.000702764	7.81448	0.22192	0.00339476	0.000434419	0.402318	-0.106087	7.29e-05	0.000181156	0.402318	-0.371323	0.000287039	0.000713465	0.02	-0.550009	1.18e-05	0.000589623
Parc national Steneto	BGR	MAB	5.51609e+06	2.30526e+06	3.57886e+07	52.15	-0.0791843	0.078671	0.00150855	0.795673	0.0931635	0.610865	0.184808	-1.44205	0.780674	0.567515	0.21316	2.45	0.0271194	0.000565413	0.000230781	7	1.6786	0.00309535	0.000442192	21.7	-0.444908	0.0568427	0.00261948	2.8	1.04293	0.00248354	0.000886977	11.2	0.636488	0.00483817	0.000431979	0.7	0.445266	0.000151395	0.000216279	1.4	1.0267	0.00435766	0.00311261	0	-1	0	NA
Parco nazionale Abruzzo Lazio e Molise	ITA	NP	4.64176e+06	2.08429e+06	5.07103e+08	183.52	0.413962	0.178524	0.000972778	0.631313	0.244095	0.384429	0.246883	-0.1468	0.664357	0.395851	0.268506	6.03602	0.239433	0.00661665	0.00109619	8.32405	0.474609	0.00642158	0.000771449	120.891	0.310046	0.0232631	0.00019243	2.98692	-0.141935	0.00964927	0.00323051	32.1592	1.33448	0.0484049	0.00150516	0	-1	0	NA	0	-1	0	NA	0	-1	0	NA
Parco nazionale dei Monti Sibillini	ITA	NP	4.58313e+06	2.20522e+06	697413004	179.14	0.249266	0.262594	0.00146586	0.644099	0.246263	0.423995	0.220105	0.259872	0.677454	0.4396	0.237854	5.49461	0.0630669	0.00361543	0.000657995	9.3438	0.508906	0.00377538	0.000404052	137.21	0.341034	0.0330365	0.000240774	3.69879	-0.0500544	0.00776816	0.00210019	9.68484	-0.353664	0.0435549	0.00449722	0	-1	0	NA	0	-1	0	NA	0	-1	0	NA
Parco nazionale del Cilento e Vallo di Diano	ITA	NP	4.77595e+06	1.92588e+06	1781314264	200.704	0.0438141	0.248459	0.00123794	0.640044	0.244541	0.384478	0.255566	-0.0179737	0.675594	0.395783	0.279811	8.8304	0.460172	0.008869	0.00100437	11.5632	0.42203	0.0209814	0.00181451	127.827	-0.0779851	0.0245252	0.000191862	8.05329	0.487406	0.029413	0.00365229	28.8259	0.502056	0.00570448	0.000197894	1	-0.323715	0.000472144	0.000472144	0.19	-0.913976	3.07e-05	0.000161734	0	-1	0	NA
Parco nazionale del Circeo	ITA	NP	4.57502e+06	2.02869e+06	8.91844e+07	59.3182	-0.212846	0.0642222	0.00108267	0.749358	0.119318	0.536243	0.213115	-0.156313	0.758564	0.56422	0.194344	3.4065	0.0510403	0.00121131	0.000355589	1.518	-0.554461	0.000824301	0.000543018	36.9308	-0.297216	0.0535044	0.00144878	0.804238	-0.574342	0.00273254	0.00339768	10.4038	0.19467	0.00255601	0.000245681	0.28	-0.554609	0.000591966	0.00211416	0.01	-0.988967	1.62e-06	0.000161734	0	-1	0	NA
Parco nazionale del Gargano	ITA	NP	4.80708e+06	2.09414e+06	1204953434	178.607	0.0497183	0.0958868	0.00053686	0.651744	0.233817	0.424904	0.22684	-0.0894927	0.685162	0.437984	0.247178	6.93384	0.220502	0.00468328	0.000675424	6.32353	-0.128815	0.0111071	0.00175647	128.381	0.0510365	0.0290272	0.000226101	1.82967	-0.612281	0.0359878	0.019669	21.4878	0.241346	0.00420505	0.000195695	0.69	-0.47824	0.00032504	0.000471072	0	-1	0	NA	0	-1	0	NA
Parco nazionale del Golfo di Orosei e del Gennargentu	ITA	NP	4.26819e+06	1.88672e+06	739422451	123.274	-0.155909	1.81348	0.0147109	0.732327	0.167335	0.572903	0.159424	-0.31091	0.754887	0.593861	0.161026	5.69931	0.091098	0.181529	0.0318511	2.97077	-0.528341	0.0459283	0.0154601	81.5893	-0.217548	0.0328648	0.000402808	1.12991	-0.715717	0.00466656	0.00413004	16.0456	0.054432	0.311694	0.0194255	0.2	-0.826128	9.44e-05	0.000472144	0.6	-0.64714	9.7e-05	0.000161734	0	-1	0	NA
Parco nazionale del Gran Paradiso	ITA	NP	4.1103e+06	2.49459e+06	7.11085e+08	175.401	0.215788	0.207376	0.0011823	0.637018	0.243397	0.405917	0.231101	-0.203581	0.667776	0.41631	0.251466	1	-0.807204	4.36e-05	4.36e-05	4.45235	-0.285045	0.00848665	0.00190611	139.769	0.357478	0.0297944	0.00021317	1.50629	-0.615777	0.00224531	0.00149062	12.3845	-0.17772	0.0038286	0.000309144	1.03795	-0.0875261	0.000123789	0.000119263	3.7131	1.20921	0.0646003	0.0173979	0	-1	0	NA
Parco nazionale del Gran Sasso e Monti della Laga	ITA	NP	4.61179e+06	2.16475e+06	1433690490	175.962	-0.0205545	0.548953	0.00311972	0.645428	0.240169	0.422668	0.22276	0.0754483	0.676519	0.435357	0.241162	8.73064	0.49394	0.00837631	0.000959416	13.0952	0.715276	0.00964584	0.000736593	127.329	-0.0146585	0.0253393	0.000199007	2.39264	-0.523039	0.00506361	0.00211633	7.752	-0.572244	0.0430966	0.00555941	0.14	-0.899263	5.18e-05	0.000369959	1	-0.51704	0.00067981	0.00067981	0	-1	0	NA
Parco nazionale del Pollino	ITA	NP	4.84683e+06	1.89252e+06	1822226815	185.304	-0.0430992	0.135267	0.000729974	0.650058	0.239532	0.42342	0.226638	0.0122689	0.683032	0.436256	0.246776	9	0.482998	0.00888619	0.000987354	12.9428	0.581233	0.0301662	0.00233073	139.235	-0.0030604	0.0314667	0.000225997	0.32	-0.941367	0.00361885	0.0113089	9.37181	-0.514572	0.00220558	0.000235342	0	-1	0	NA	1	-0.550291	0.00067981	0.00067981	0	-1	0	NA
Parco nazionale del Vesuvio	ITA	NP	4.69651e+06	1.98027e+06	8.27097e+07	49.1865	-0.331722	0.0114856	0.000233511	0.749207	0.1296	0.505298	0.24391	0.281546	0.757723	0.541944	0.215778	1.46812	-0.536934	0.00153772	0.00104741	0.74	-0.777999	0.00216144	0.00292087	36.4723	-0.288785	0.00321448	8.81e-05	0	-1	0	NA	6.47137	-0.241962	0.00131071	0.00020254	0.34	-0.447399	0.000160529	0.000472144	0	-1	0	NA	0	-1	0	NA
Parco nazionale dell' Arcipelago Toscano	ITA	NP	4.33855e+06	2.18875e+06	7.4075e+08	97.5262	-0.332587	0.068701	0.000704436	0.7153	0.166217	0.534582	0.180717	-0.199883	0.734822	0.560808	0.174014	3.31926	-0.364753	0.0125602	0.00378403	0.648	-0.897173	0.000201869	0.000311526	73.2048	-0.298363	0.0312866	0.000427384	0.23	-0.942169	0.000178295	0.000775194	11.7542	-0.22794	0.0145005	0.00123364	0	-1	0	NA	0.998211	-0.413265	0.000161445	0.000161734	0	-1	0	NA
Parco nazionale dell' Asinara	ITA	NP	4.17576e+06	1.99674e+06	5.1737e+07	25.9019	-0.59245	0.109979	0.00424597	0.843708	0.0853135	0.580995	0.262713	-0.271002	0.84189	0.611309	0.23058	1.24497	-0.544087	0.00543475	0.00436536	0	-1	0	NA	18.4716	-0.580672	0.00276308	0.000149586	0.3898	-0.750159	0.000404438	0.00103755	1.32934	-0.823764	0.00699768	0.00526403	0	-1	0	NA	0	-1	0	NA	0	-1	0	NA
Parco nazionale della Maiella	ITA	NP	4.65911e+06	2.11555e+06	7.4129e+08	155.064	0.0609259	0.578663	0.00373177	0.658778	0.22543	0.448525	0.210254	0.272694	0.686935	0.463119	0.223816	6.83632	0.308179	0.00854472	0.0012499	11.7894	0.870384	0.00948815	0.000804807	91.9986	-0.118441	0.00585425	6.36e-05	3.11785	-0.216248	0.0113199	0.00363067	25.2815	0.660265	0.0468105	0.00185157	0.07	-0.939189	2.59e-05	0.000369959	0	-1	0	NA	0	-1	0	NA
Parco nazionale della Sila	ITA	NP	4.89241e+06	1.82188e+06	7.72088e+08	146.014	-0.0136346	0.0450797	0.000308736	0.635978	0.239313	0.420377	0.215601	-0.0925448	0.665671	0.438788	0.226883	8.03004	0.52547	0.00725391	0.000903346	4.9942	-0.216982	0.0154479	0.00309316	113.532	0.0736436	0.0135889	0.000119693	0.39	-0.903357	0.000847826	0.00217391	11.0251	-0.283708	0.00219699	0.000199272	0	-1	0	NA	0.93	-0.460055	0.000632223	0.00067981	0	-1	0	NA
Parco nazionale della Val Grande	ITA	NP	4.20096e+06	2.54848e+06	1.47343e+08	97.2149	0.10255	0.041584	0.000427753	0.6966	0.160975	0.492235	0.204366	0.237095	0.71439	0.514357	0.200033	2.29786	-0.3809	0.00039284	0.000170959	3.1575	-0.199029	0.00114503	0.000362639	74.5772	0.206144	0.0129138	0.00017316	2.18398	-0.0311327	0.00915887	0.00419367	6.68342	-0.327765	0.00445443	0.00066649	1.0975	0.512544	0.000922	0.000840091	0	-1	0	NA	0	-1	0	NA
Parco nazionale dell'Alta Murgia	ITA	NP	4.85845e+06	2.01044e+06	6.80647e+08	108.962	-0.234323	0.0516252	0.000473789	0.707821	0.175973	0.529274	0.178546	-0.111787	0.732052	0.556291	0.175761	3.78151	-0.265132	0.00330677	0.000874458	3.85955	-0.372309	0.0209361	0.00542448	78.8203	-0.223544	0.0130431	0.000165479	0	-1	0	NA	10.9994	-0.261203	0.00267418	0.00024312	0	-1	0	NA	0	-1	0	NA	0	-1	0	NA
Parco nazionale dell'Appennino Lucano-Val d'Agri-Lagonegrese	ITA	NP	4.82146e+06	1.93513e+06	6.90421e+08	123.238	-0.137862	0.0479458	0.00038905	0.656663	0.225585	0.452725	0.203938	0.16875	0.682248	0.475051	0.207197	7.94075	0.539143	0.00876135	0.00110334	4.34879	-0.295666	0.0149371	0.00343477	92.0439	-0.0974581	0.00594918	6.46e-05	0.99354	-0.743927	0.00652579	0.00656822	7.62709	-0.489637	0.0016901	0.000221592	0	-1	0	NA	0	-1	0	NA	0	-1	0	NA
Parco nazionale dell'Appennino Tosco-Emiliano	ITA	NP	4.34087e+06	2.35668e+06	2.28052e+08	131.183	0.297776	0.150255	0.00114538	0.639653	0.208955	0.40936	0.230293	0.655886	0.664099	0.423829	0.240269	5.55638	0.348308	0.00284787	0.00051254	7.30648	0.63257	0.00271746	0.000371925	93.0221	0.305926	0.0120755	0.000129813	2.71891	0.0344603	0.00469981	0.00172856	13.2101	0.184053	0.00251582	0.000190446	0.1965	-0.760955	0.000151962	0.000773344	0.3	-0.749657	4.85e-05	0.000161734	0	-1	0	NA
Parco nazionale dell'Arcipelago di La Maddalena	ITA	NP	4.27296e+06	2.01387e+06	2.01517e+08	75.2672	-0.226013	0.221903	0.00294821	0.757404	0.141733	0.580473	0.176931	0.448181	0.771362	0.608997	0.162365	2.68741	-0.328997	0.0117903	0.00438721	0.73	-0.83092	0.00793478	0.0108696	58.4311	-0.14615	0.0124051	0.000212302	1.21	-0.519169	0.00257426	0.00212749	2.19	-0.797192	0.000304614	0.000139093	0	-1	0	NA	0	-1	0	NA	0	-1	0	NA
Parco nazionale dell'Aspromonte	ITA	NP	4.8489e+06	1.69697e+06	6.45857e+08	153.435	0.0960255	0.0667256	0.000434879	0.641579	0.24078	0.431057	0.210523	-0.295976	0.672043	0.448454	0.223589	7.98242	0.566206	0.00821721	0.00102941	5.01806	-0.171363	0.0119903	0.00238943	122.957	0.232006	0.0234024	0.00019033	1	-0.736145	0.00456621	0.00456621	5.67003	-0.613853	0.000742239	0.000130906	0	-1	0	NA	1	-0.387749	0.00067981	0.00067981	0	-1	0	NA
Parco nazionale delle Cinque Terre	ITA	NP	4.29733e+06	2.33583e+06	3.85991e+07	33.5111	-0.422123	0.0312856	0.000933589	0.76732	0.123647	0.470372	0.296948	-0.761488	0.767442	0.504941	0.262501	1.45437	-0.407869	0.0187858	0.0129168	0.348986	-0.869359	5.55e-05	0.000158907	25.7681	-0.356794	0.00927	0.000359748	0.517186	-0.63255	0.00191936	0.00371117	3.39136	-0.514259	0.000742724	0.000219005	0	-1	0	NA	0	-1	0	NA	0	-1	0	NA
Parco nazionale delle Dolomiti Bellunesi	ITA	NP	4.47931e+06	2.56577e+06	3.0994e+08	126.679	0.138538	0.0694119	0.000547933	0.654158	0.217121	0.441539	0.212619	-0.36061	0.677121	0.456194	0.220926	7.36461	0.670529	0.00490141	0.000665535	2.8815	-0.411054	0.000898445	0.000311798	91.4138	0.16192	0.00672362	7.36e-05	2.67757	-0.0854372	0.00314469	0.00117446	5.20432	-0.569801	0.00155463	0.00029872	2.3734	1.64502	0.00149195	0.000628612	0.900048	-0.314442	0.00015593	0.000173246	0	-1	0	NA
Parco nazionale delle Foreste Casentinesi Monte Falterona e Campigna	ITA	NP	4.46434e+06	2.3081e+06	3.69224e+08	170.852	0.453732	0.0629855	0.000368655	0.650649	0.217999	0.41815	0.232499	-0.31708	0.681485	0.429475	0.25201	8.95779	0.95902	0.00544574	0.000607933	12.8241	1.49116	0.00846868	0.000660374	106.109	0.274352	0.0127673	0.000120323	5.8878	0.891038	0.0247203	0.00419857	24.6393	0.944803	0.00463382	0.000188067	1.50938	0.600092	0.0014565	0.000964966	0.6	-0.566171	0.000216198	0.00036033	0.49	4.2132	0.000288915	0.000589623
Parco nazionale dello Stelvio	ITA	NP	4.36352e+06	2.59626e+06	1307923880	213.306	0.221907	0.0878629	0.00041191	0.62799	0.249888	0.344806	0.283184	-0.214183	0.6608	0.345813	0.314987	1.6	-0.722125	0.000104346	6.52e-05	5.5664	-0.251177	0.0026528	0.000476574	169.954	0.354908	0.0391797	0.000230531	2.45139	-0.495297	0.00734375	0.00299575	21.6069	0.221511	0.00950845	0.000440065	0.8282	-0.388234	0.000187699	0.000226635	2	-0.00733607	0.00633457	0.00316729	0	-1	0	NA
Park Narodowy Bory Tucholskie	POL	NP	4.81835e+06	3.43796e+06	4.60277e+07	12.1873	-0.801096	0.00474936	0.000389696	0.920468	0.0842438	0.718892	0.201576	0.0409893	0.915412	0.730099	0.185314	2.81798	0.0750987	0.000393871	0.000139771	2.37702	-0.154529	0.00228731	0.000962261	0.09	-0.997878	2.67e-05	0.000296384	0.7184	-0.52022	0.000133325	0.000185586	3.1079	-0.575061	0.000521095	0.000167668	0.394956	-0.241099	4.15e-05	0.000105119	1.44671	0.943293	0.000433343	0.000299536	0	-1	0	NA
Park Narodowy Ujscie Warty	POL	NP	4.64397e+06	3.28712e+06	8.08957e+07	26.56	-0.636627	0.00947852	0.000356872	0.828653	0.096077	0.58792	0.240733	0.711801	0.824585	0.610953	0.213632	6.9818	1.21669	0.000971933	0.000139209	1.63168	-0.50733	0.000564096	0.000345715	7.56	-0.851516	0.00376605	0.000498155	1.9954	0.0929509	0.00321442	0.00161092	5.72511	-0.325441	0.000486082	8.49e-05	1.11918	0.830562	0.000244771	0.000218705	0.51762	-0.412082	7.97e-05	0.000153921	0	-1	0	NA
Park Narodowy Gor Stolowych	POL	NP	4.7714e+06	3.05876e+06	6.33747e+07	21.1108	-0.688261	0.0128367	0.000608064	0.87896	0.0918176	0.666732	0.212229	0.720044	0.874792	0.683291	0.191502	2.28419	-0.217978	0.000228958	0.000100236	1.20429	-0.609657	0.001667	0.00138422	4.25631	-0.909523	0.0012298	0.000288935	1.34148	-0.19938	0.00020494	0.000152771	7.88047	-0.00971319	0.00105612	0.000134018	0.45532	-0.20149	4.79e-05	0.000105119	1.55034	0.893509	0.000288445	0.000186053	0	-1	0	NA
Parnassos	GRC	NP	5.41389e+06	1.80829e+06	3.70785e+07	13.2333	-0.768912	0.0653336	0.00493705	0.93966	0.0750201	0.785349	0.154311	0.718553	0.94053	0.805644	0.134886	1.8023	-0.254785	0.000427722	0.00023732	3.24414	0.228691	0.00153745	0.000473917	0	-1	0	NA	0	-1	0	NA	5.0066	-0.275264	0.00545585	0.00108973	0	-1	0	NA	0	-1	0	NA	0	-1	0	NA
Parnitha	GRC	NP	5.52483e+06	1.78381e+06	3.95338e+07	12.09	-0.79307	0.0311675	0.00257796	0.946156	0.0718083	0.796558	0.149598	2.22425	0.944735	0.810884	0.133851	1.95	-0.213263	0.000462774	0.00023732	1.17	-0.56505	0.000648186	0.000554005	0	-1	0	NA	0	-1	0	NA	5.07	-0.278399	0.00829363	0.00163582	0	-1	0	NA	0	-1	0	NA	0	-1	0	NA
Patvinsuon kansallispuisto	FIN	NP	5.35323e+06	4.59941e+06	1.0535e+08	72.2535	-0.0898763	0.05971	0.000826396	0.730373	0.144559	0.525589	0.204783	-0.329331	0.731752	0.534997	0.196755	0.12	-0.964677	5.23e-06	4.36e-05	3.94516	0.10322	0.0484993	0.0122934	62.5344	0.127495	0.0100029	0.000159959	2.06892	0.0327247	0.000533159	0.000257699	3.585	-0.606036	0.00066938	0.000186717	0	-1	0	NA	0	-1	0	NA	0	-1	0	NA
Paul do Boquilobo	PRT	MAB	2.73349e+06	2.00577e+06	1.21845e+07	12.24	-0.697253	0.00549867	0.000449238	0.872816	0.106116	0.502397	0.370418	-0.360398	0.88093	0.43054	0.45039	1.08	-0.21482	0.000520925	0.000482338	0	-1	0	NA	8.52	-0.691008	0.000578652	6.79e-05	0.96	0.023027	0.00152833	0.00159201	1.32	-0.743702	0.000482891	0.000365826	0	-1	0	NA	0	-1	0	NA	0	-1	0	NA
Pays de Fontainebleau	FRA	MAB	3.78124e+06	2.83634e+06	673693879	193.828	0.366407	0.0334957	0.000172811	0.618363	0.252116	0.352798	0.265565	0.483529	0.549156	0.329575	0.219581	10.9721	1.13623	0.00171041	0.000155886	9.66471	0.576496	0.0103261	0.00106844	135.5	0.339257	0.0133488	9.85e-05	4.46279	0.160191	0.000742916	0.000166469	20.4014	0.374014	0.00248257	0.000121686	2.4956	1.22803	0.000734844	0.000294456	3	0.813841	0.00159612	0.000532039	0	-1	0	NA
Peak District	GBR	NP	3.538e+06	3.41842e+06	1438888485	225.068	0.251367	0.267829	0.00118999	0.64246	0.249572	0.367195	0.275265	-0.100628	0.677032	0.374145	0.302887	2	-0.657969	0.00016323	8.16e-05	1	-0.869153	0.000307692	0.000307692	199.254	0.540138	0.263022	0.00132003	4.34523	-0.134903	0.000792357	0.000182351	13.36	-0.263497	0.00127188	9.52e-05	0	-1	0	NA	3	0.447322	0.000474155	0.000158052	0	-1	0	NA
Pedagogiki Akademia	CYP	NP	6.43707e+06	1.66939e+06	345847	51	2.84391	0.212714	0.00417086	0.865306	0.0764473	0.724362	0.140944	-4.14881	0.872272	0.747405	0.124867	3	-2.52839	0.0151398	0.00504659	0	-1	0	NA	29	2.33485	0.056469	0.00194721	0	-1	0	NA	7	2.47905	0.00865151	0.00123593	0	-1	0	NA	0	-1	0	NA	0	-1	0	NA
Pembrokeshire Coast	GBR	NP	3.30018e+06	3.29859e+06	614595641	166.892	0.210798	0.0530653	0.000317963	0.631249	0.241836	0.399064	0.232185	0.168494	0.661474	0.412841	0.248633	0.997903	-0.802402	4.35e-05	4.36e-05	1.78074	-0.701677	0.000591169	0.00033198	141.243	0.438161	0.0323635	0.000229134	2.2682	-0.390992	0.000413399	0.000182259	13.8892	-0.041635	0.00136197	9.81e-05	0.6105	-0.440472	0.000519575	0.000851064	4.6055	1.86164	0.0101507	0.00220405	0	-1	0	NA
Peneda-Geres	PRT	NP	2.82603e+06	2.26398e+06	695857554	247.941	0.730273	0.754814	0.00304433	0.664232	0.229188	0.365713	0.298519	-0.310396	0.700622	0.37324	0.327382	8.72558	0.688861	0.00556528	0.000637812	3.66816	-0.407253	0.00332683	0.000906946	182.083	0.780893	0.0482193	0.000264821	6.40279	0.645696	0.00681198	0.00106391	21.9425	0.465238	0.00678107	0.000309038	1.39643	0.235239	0.0117937	0.00844557	2.06189	0.234699	0.0709117	0.0343917	0	-1	0	NA
Petkeljarven kansallispuisto	FIN	NP	5.39474e+06	4.55046e+06	6.69592e+06	2.9129	-0.913113	0.000810623	0.000278287	0.958804	0.0512146	0.549362	0.409442	-0.616405	0.953503	0.558524	0.39498	0.01	-0.987721	4.36e-07	4.36e-05	0.0997	-0.937917	0.000244196	0.00244931	2.555	-0.887505	0.000496573	0.000194354	0.0397	-0.947782	1.23e-05	0.000310078	0.2085	-0.952589	5.71e-05	0.0002739	0	-1	0	NA	0	-1	0	NA	0	-1	0	NA
Petra tou Romiou	CYP	NP	6.38427e+06	1.59664e+06	3.26491e+06	2	-0.925314	0.00481739	0.00240869	0.970538	0.0535158	0.617441	0.353097	5.53723	0.967602	0.640004	0.327597	0.12	-0.150237	0.00060559	0.00504659	0	-1	0	NA	1.08	-0.93999	0.00138236	0.00127996	0	-1	0	NA	0.44	-0.879068	0.000418186	0.000950424	0	-1	0	NA	0	-1	0	NA	0	-1	0	NA
Piatra Craiului	ROU	NP	5.50376e+06	2.60939e+06	1.47877e+08	42.0875	-0.52321	0.413235	0.00981846	0.86078	0.0729382	0.710701	0.15008	1.41777	0.862088	0.726285	0.135804	1.60454	-0.568091	0.000160319	9.99e-05	5.4752	0.387448	0.359687	0.0656938	10.9752	-0.822705	0.00337359	0.000307383	1.99831	-0.114626	0.00199051	0.000996095	14.3636	0.443346	0.00268009	0.000186589	0.68	-0.0638111	0.02125	0.03125	1.79	0.699144	0.00474701	0.00265196	0	-1	0	NA
Picos de Europa	ESP	NP	3.11635e+06	2.35165e+06	6.36146e+08	156.234	0.121323	0.162856	0.00104238	0.653467	0.226628	0.435039	0.218428	-0.0499892	0.685723	0.453864	0.231859	5.53969	0.0899607	0.00354125	0.000639252	9.3858	0.55672	0.00877175	0.000934577	96.4263	-0.0290701	0.00857981	8.9e-05	4.36999	0.159205	0.0031597	0.000723044	21.9041	0.497711	0.00886206	0.000404585	1.67994	0.524592	0.0110839	0.00659778	0.950964	-0.415142	0.000161481	0.000169808	0	-1	0	NA
Pieljekaise	SWE	NP	4.62596e+06	4.81948e+06	1.54945e+08	37.625	-0.579944	0.0344329	0.000915161	0.884487	0.0819096	0.740795	0.143692	-0.159615	0.876733	0.744048	0.132685	1.736	-0.538146	0.000129727	7.47e-05	0	-1	0	NA	29.3478	-0.533029	0.0323642	0.00110278	0.21	-0.908472	1.85e-05	8.82e-05	5.60119	-0.444048	0.00083613	0.000149277	0.52	-0.293575	0.000970149	0.00186567	0	-1	0	NA	0	-1	0	NA
Pieninski Park Narodowy	POL	NP	5.07195e+06	2.97629e+06	2.37342e+07	24.9784	-0.498489	0.0630497	0.00252417	0.813894	0.0881681	0.529007	0.284886	-1.10834	0.811389	0.554397	0.256992	1.5205	-0.239894	0.000771254	0.000507237	1.4762	-0.363538	0.00149093	0.00100998	12.9349	-0.62203	0.00140259	0.000108434	1.2643	0.0657572	0.00095377	0.000754386	5.3315	-0.131817	0.000781164	0.000146519	0.4562	0.0591407	0.000108365	0.000237539	0.6843	0.119354	0.000230689	0.000337117	0	-1	0	NA
Pieninsky	SVK	NP	5.07292e+06	2.9674e+06	261400809	208.446	0.975942	0.242139	0.00116164	0.627291	0.225349	0.313696	0.313595	1.30951	0.654249	0.301808	0.352441	7.2115	0.697256	0.00337721	0.000468309	8.92684	0.917092	0.012462	0.00139601	149.037	1.00181	0.0412785	0.000276968	4.78873	0.736599	0.0042989	0.000897713	27.8892	1.41135	0.00630081	0.000225923	1.70356	0.993175	0.000397849	0.000233539	3.56125	1.85355	0.00174516	0.00049004	0	-1	0	NA
Pietrosul Mare Nature Reserve	ROU	MAB	5.43936e+06	2.84249e+06	4.39995e+08	35.2795	-0.715841	0.0245283	0.000695256	0.847412	0.075504	0.650178	0.197234	0.0656576	0.855209	0.616776	0.238432	1.70098	-0.640913	0.000174195	0.000102409	0	-1	0	NA	15.7752	-0.821006	0.00159917	0.000101373	4.53298	0.368848	0.0102561	0.00226255	7.19272	-0.457943	0.000660206	9.18e-05	0	-1	0	NA	1.01272	-0.304971	0.000208472	0.000205854	0	-1	0	NA
Pilis Biosphere Reserve	HUN	MAB	4.98073e+06	2.77677e+06	2.29996e+08	191.685	0.891285	0.51146	0.00266823	0.669337	0.195211	0.407868	0.261469	0.559024	0.616325	0.400033	0.216292	10.2029	1.47105	0.00255338	0.000250261	18.26	3.06999	0.0373164	0.00204361	109.182	0.528588	0.0607609	0.000556508	12.3642	3.69016	0.0189343	0.00153139	20.2624	0.8121	0.00276879	0.000136647	3.32712	3.03769	0.00104378	0.000313718	1.57	0.306823	0.000243483	0.000155085	0	-1	0	NA
Pirin	BGR	NP	5.43578e+06	2.17059e+06	403927516	226.062	0.870195	0.113285	0.000501122	0.647413	0.226761	0.343159	0.304254	-0.286094	0.679524	0.34736	0.332165	7.98155	0.713962	0.00224571	0.000281362	21.3762	3.0455	0.011774	0.000550799	131.932	0.539034	0.0489075	0.000370703	4.16287	0.29546	0.00336676	0.000808759	36.6067	1.82172	0.0144326	0.00039426	1.96608	1.03144	0.000421505	0.000214389	1.94859	0.371775	0.00141811	0.000727763	0.6619	5.91568	0.000390271	0.000589623
Po Delta MAB	ITA	MAB	4.49651e+06	2.41849e+06	1393971184	196.68	0.104431	0.298033	0.00151532	0.665731	0.232144	0.440914	0.224818	-0.570788	0.600246	0.412773	0.187473	6.9825	0.200216	0.0318313	0.00455872	5	-0.339707	0.00136803	0.000273606	146.302	0.142517	0.0415666	0.000284116	9.99868	1.01297	0.147087	0.0147107	15.09	-0.161136	0.00304809	0.000201994	1.307	-0.051971	0.000754168	0.000577022	0	-1	0	NA	0	-1	0	NA
Podyja	CZE	NP	4.755e+06	2.87757e+06	6.27606e+07	51.4981	-0.237219	0.0429582	0.000834171	0.757449	0.100119	0.526284	0.231165	-0.749915	0.757791	0.539587	0.218204	5.64123	0.9374	0.00103287	0.000183093	4.83297	0.570937	0.00214222	0.000443252	22.4114	-0.522094	0.0050374	0.00022477	0.669744	-0.598914	9.37e-05	0.000139894	12.2229	0.539929	0.00201824	0.000165119	0.888868	0.563179	0.000211626	0.000238085	1.04247	0.276913	0.000205919	0.00019753	0	-1	0	NA
Polana Biosphere Reserve	SVK	MAB	5.01756e+06	2.88228e+06	2.03597e+08	178.366	0.828293	0.106839	0.000598986	0.708183	0.168004	0.477564	0.23062	-0.261707	0.671011	0.48564	0.18537	6.85789	0.708199	0.00327622	0.000477729	10.8927	1.51541	0.0322917	0.00296454	123.184	0.794106	0.0578174	0.000469357	1.2269	-0.51421	0.000219206	0.000178666	24.1012	1.22588	0.00473818	0.000196595	0.981824	0.233735	0.000103208	0.000105119	3.79712	2.27735	0.0016873	0.000444362	0	-1	0	NA
Polemidia	CYP	NP	6.41701e+06	1.61156e+06	1.24161e+06	1.32	-0.933299	0.00531157	0.00402392	0.978237	0.0508129	0.626508	0.351729	-1.47292	0.975037	0.650045	0.324992	0.06	-1.07844	0.000302795	0.00504659	0.02	-0.979681	0.00222222	0.111111	0.74	-0.943757	0.00101876	0.0013767	0	-1	0	NA	0.3	-0.893584	0.000381783	0.00127261	0	-1	0	NA	0	-1	0	NA	0	-1	0	NA
Poleski Park Narodowy	POL	NP	5.23245e+06	3.22916e+06	9.75936e+07	22.7652	-0.706301	0.0487708	0.00214234	0.913717	0.0886092	0.779821	0.133896	-0.299127	0.910614	0.7915	0.119114	4.89724	0.472623	0.000652486	0.000133236	6.97656	0.994746	0.00743251	0.00106535	1.01661	-0.981211	0.0104282	0.0102578	0.65361	-0.664852	0.00687547	0.0105192	3.76689	-0.577609	0.000848087	0.000225142	0.811877	0.258623	0.000349427	0.000430394	1.09848	0.179925	0.000177107	0.00016123	0.18	1.62601	0.000106132	0.000589623
Poloniny	SVK	NP	5.21997e+06	2.95803e+06	413952871	242.103	0.987599	0.202067	0.000834632	0.648231	0.222173	0.312587	0.335644	-0.109461	0.678147	0.304454	0.373693	7.43123	0.587952	0.00339852	0.00045733	13.9169	1.61511	0.0672431	0.00483177	170.463	0.972785	0.0785992	0.000461091	7.84448	1.4202	0.0109426	0.00139494	29.9279	1.29203	0.019956	0.000666802	2.78553	1.85805	0.000727083	0.000261021	2.43311	0.70042	0.0014463	0.000594427	0	-1	0	NA
Port-Cros	FRA	NP	4.02618e+06	2.22447e+06	1472459183	148.64	-0.179512	0.0667903	0.000449343	0.654278	0.228023	0.451734	0.202544	0.29073	0.688589	0.478144	0.210445	3.652	-0.377752	0.00855017	0.00234123	5.25954	-0.316398	0.00319652	0.000607757	114.141	-0.124315	0.0439609	0.000385146	0.7069	-0.860399	0.000556171	0.000786774	17.7142	-0.0293839	0.00478861	0.000270326	0	-1	0	NA	0	-1	0	NA	0	-1	0	NA
Potamos Liopetriou	CYP	NP	6.48742e+06	1.6636e+06	713472	0.44	-0.973559	0.000887096	0.00201613	0.989651	0.0450676	0.638473	0.351178	5.8395	0.987171	0.659891	0.32728	0.03	-1.02336	0.000151398	0.00504659	0	-1	0	NA	0.21	-0.980901	0.000237714	0.00113197	0	-1	0	NA	0.11	-0.954838	9.91e-05	0.000900849	0	-1	0	NA	0	-1	0	NA	0	-1	0	NA
Prespes	GRC	NP	5.25847e+06	2.03473e+06	3.26604e+08	61.7277	-0.454234	0.0791978	0.00128302	0.88188	0.10789	0.781979	0.0999013	-0.221612	0.886258	0.793117	0.0931407	7	0.57034	0.00378839	0.000541199	13	1.61693	0.00656513	0.00050501	0	-1	0	NA	0	-1	0	NA	22.97	0.872684	0.0142728	0.000621368	0	-1	0	NA	0	-1	0	NA	0	-1	0	NA
Puszcza Kampinoska	POL	MAB	5.03838e+06	3.29929e+06	7.62313e+08	52.9746	-0.640712	0.0415955	0.000785198	0.869986	0.103153	0.747374	0.122612	-0.22869	0.865974	0.720439	0.145535	9.615	0.830719	0.00126316	0.000131374	9.5714	0.506219	0.00854272	0.000892525	0.31	-0.997056	0.00213793	0.00689655	1.62	-0.596756	0.000368194	0.00022728	17.2382	0.123727	0.00261967	0.000151969	4.31	2.71444	0.00305274	0.000708291	3	0.748372	0.000474155	0.000158052	0	-1	0	NA
Puurijarven ja Isonsuon kansallispuisto	FIN	NP	4.99333e+06	4.29786e+06	2.71504e+07	22.157	-0.573462	0.00239081	0.000107903	0.794299	0.137532	0.433861	0.360437	-1.65293	0.786355	0.463428	0.322927	0.2685	-0.873731	1.17e-05	4.36e-05	0.3185	-0.86794	0.000184557	0.000579458	18.6205	-0.479088	0.00160554	8.62e-05	1.0355	-0.167422	0.000225955	0.000218209	1.914	-0.699189	0.000363061	0.000189687	0	-1	0	NA	0	-1	0	NA	0	-1	0	NA
Pyha-Hakin kansallispuisto	FIN	NP	5.10499e+06	4.50269e+06	1.33147e+07	12.9	-0.689661	0.0175733	0.00136227	0.844724	0.136956	0.417332	0.427392	-0.587323	0.837393	0.448766	0.388627	0.15	-0.897163	6.53e-06	4.36e-05	0.6	-0.69401	0.00957032	0.0159505	11.25	-0.603559	0.000728758	6.48e-05	0.15	-0.84506	1.32e-05	8.82e-05	0.6	-0.886196	0.000111633	0.000186055	0	-1	0	NA	0.15	-0.708601	0.00714286	0.047619	0	-1	0	NA
Pyha-Luoston kansallispuisto	FIN	NP	5.05724e+06	4.97453e+06	1.4414e+08	65.9352	-0.247046	0.0273398	0.000414646	0.799488	0.126845	0.634275	0.165213	1.50227	0.797155	0.640164	0.156991	0.312742	-0.915269	1.36e-05	4.36e-05	0	-1	0	NA	56.3065	-0.0828431	0.0179173	0.00031821	2.5739	0.150703	0.000466873	0.000181388	3.68686	-0.627009	0.000324674	8.81e-05	0	-1	0	NA	0.795946	-0.23868	0.00068306	0.000858173	0	-1	0	NA
Pyrenees	FRA	NP	3.49613e+06	2.2525e+06	1743694175	245.224	0.283897	0.594522	0.00242441	0.645757	0.243849	0.332832	0.312925	-0.0588609	0.682834	0.340977	0.341857	6.04448	0.0028172	0.00449028	0.000742872	11.4541	0.417384	0.00983266	0.000858437	163.465	0.187254	0.0883556	0.000540515	5.84267	0.0872436	0.00345289	0.000590978	30.5832	0.602628	0.0155314	0.00050784	0	-1	0	NA	6.02881	1.74697	0.222865	0.0369667	0	-1	0	NA
Raznas nacionalais parks	LVA	NP	5.39386e+06	3.81701e+06	5.95941e+08	198.664	0.455273	0.0544185	0.000273921	0.635746	0.235714	0.365693	0.270053	-0.569208	0.665286	0.365117	0.300168	4.94475	-0.0152401	0.000730043	0.00014764	3.40996	-0.423599	0.00186585	0.000547177	164.325	0.689983	0.0364028	0.000221529	3.22304	-0.125191	0.000975783	0.000302753	12.9458	-0.0994363	0.00243401	0.000188015	2.05	0.895454	0.000463387	0.000226042	3.34	1.09444	0.00154621	0.000462937	0	-1	0	NA
Real Sitio de San Ildefonso-El Espinar MAB	ESP	MAB	3.12011e+06	2.07243e+06	3.54136e+08	225.999	0.94822	0.116445	0.000515248	0.675531	0.211792	0.402482	0.27305	0.00460541	0.616203	0.398067	0.218137	8.98731	0.98243	0.00405808	0.000451534	5.41327	0.0643855	0.00625186	0.00115491	174.831	1.12828	0.0743728	0.000425397	5.83026	0.900232	0.00428063	0.000734208	21.2034	0.692131	0.00618497	0.000291698	0	-1	0	NA	0.05	-0.963396	8.49e-06	0.000169808	0	-1	0	NA
Redes	ESP	MAB	3.08248e+06	2.35748e+06	3.78025e+08	175.312	0.480723	0.096123	0.000548297	0.643635	0.235818	0.412518	0.231117	-0.0544649	0.577621	0.380233	0.197388	4.91165	0.0689882	0.00381509	0.000776745	7.61736	0.469628	0.00288466	0.000378696	120.107	0.431499	0.0433093	0.00036059	5.4126	0.724076	0.00362094	0.000668984	23.0795	0.810396	0.00804029	0.000348374	0.916226	-0.0352232	0.0029942	0.00326797	1.17623	-0.15547	0.000192662	0.000163797	0	-1	0	NA
Repoveden kansallispuisto	FIN	NP	5.2232e+06	4.34062e+06	1.57641e+07	12.0416	-0.725217	0.00401167	0.000333151	0.854983	0.130922	0.439146	0.415837	-0.621485	0.847098	0.465937	0.381162	0.1444	-0.910692	6.29e-06	4.36e-05	0.792	-0.615429	0.00278619	0.00351791	9.7932	-0.673268	0.000628447	6.42e-05	0.5088	-0.504739	0.00013201	0.000259453	0.7232	-0.868807	0.000184767	0.000255486	0	-1	0	NA	0.08	-0.852201	0.000273973	0.00342466	0	-1	0	NA
Reserva de Grazalema	ESP	MAB	2.93832e+06	1.64086e+06	516944632	145.103	0.111271	0.182509	0.00125779	0.66688	0.227354	0.471421	0.195459	-0.682745	0.607517	0.424796	0.182721	4.34	-0.112111	0.00247389	0.000570022	6.87054	0.210342	0.0476537	0.00693594	96.1465	0.0354298	0.00867217	9.02e-05	4.34	0.238373	0.00483246	0.00111347	24.1664	0.745396	0.0083359	0.000344937	0	-1	0	NA	0	-1	0	NA	0	-1	0	NA
Reserva de la Biosfera de la Mancha Humeda	ESP	MAB	3.14685e+06	1.90839e+06	2.49996e+08	112.115	0.0777151	0.027878	0.000248655	0.684496	0.205168	0.49754	0.186956	0.490139	0.633403	0.437081	0.196323	5.90172	0.402797	0.00232115	0.000393301	0	-1	0	NA	93.3012	0.271431	0.017274	0.000185142	4.60388	0.695958	0.00440514	0.000956832	4.2582	-0.627469	0.000646772	0.000151889	0	-1	0	NA	0	-1	0	NA	0.02	-0.768878	1.18e-05	0.000589623
Reserve Alibotouche	BGR	MAB	5.46137e+06	2.14571e+06	1.62791e+07	28.587	-0.354187	0.0242468	0.000848174	0.802932	0.119574	0.541758	0.261174	-0.176673	0.800304	0.487457	0.312847	1.404	-0.147547	0.000394458	0.000280953	4.011	0.929514	0.00198881	0.000495839	13.1115	-0.567091	0.000835545	6.37e-05	0.702	-0.32436	0.000493303	0.000702711	5.484	-0.0135675	0.00178658	0.00032578	0.351	-0.0924374	7.59e-05	0.000216279	0.3255	-0.404365	0.00157562	0.00484061	0.15	3.37391	8.84e-05	0.000589623
Reserve Bistrichko Branichte	BGR	MAB	5.40585e+06	2.25963e+06	1.06192e+07	15.3969	-0.602433	0.00651624	0.000423217	0.86378	0.0989392	0.568406	0.295374	-0.726703	0.864564	0.516587	0.347977	0.6853	-0.450272	0.000148057	0.000216047	2.1838	0.189341	0.00124127	0.000568399	7.0591	-0.732328	0.00167092	0.000236705	0.7553	-0.155247	0.000592882	0.000784962	3.117	-0.372426	0.00102159	0.000327748	0.1958	-0.428024	4.23e-05	0.000216279	0.1958	-0.593152	0.00014274	0.00072901	0	-1	0	NA
Reserve Djendema	BGR	MAB	5.52292e+06	2.30435e+06	4.21985e+07	64.4715	0.0811934	0.0311917	0.000483805	0.739073	0.118845	0.525671	0.213402	-0.336611	0.726461	0.492443	0.234017	2.8581	0.125358	0.000659595	0.000230781	7.7877	1.84076	0.00349309	0.00044854	28.0992	-0.318575	0.00651392	0.000231819	4.0581	1.79423	0.00327031	0.000805872	13.479	0.885697	0.0054887	0.000407204	0.8166	0.608501	0.000176613	0.000216279	1.6332	1.25122	0.00508352	0.00311261	0	-1	0	NA
Reserve Doupkata	BGR	MAB	5.50122e+06	2.19268e+06	1.9289e+07	23.0512	-0.506163	0.00887266	0.000384911	0.841899	0.0916383	0.587392	0.254508	-0.509651	0.836177	0.528219	0.307958	1.086	-0.398676	0.000364036	0.000335208	3.2628	0.494107	0.00160933	0.000493236	10.57	-0.66967	0.0037918	0.000358733	0.7408	-0.328301	0.000520568	0.000702711	5.59	-0.0385214	0.00160344	0.000286841	0.1852	-0.54379	1.95e-05	0.000105119	0.3704	-0.355559	0.000270025	0.00072901	0	-1	0	NA
Reserve Doupki-Djindjiritza	BGR	MAB	5.42784e+06	2.17756e+06	2.87287e+07	42.398	-0.198109	0.0278187	0.000656131	0.800197	0.0949616	0.589472	0.210726	-0.322464	0.789936	0.548538	0.241398	2.09133	-0.0403995	0.000588398	0.000281351	5.49297	1.24047	0.00267773	0.000487484	19.5093	-0.464125	0.0126192	0.000646832	0.804114	-0.366182	0.00070434	0.000875921	8.59836	0.331348	0.00260409	0.000302859	0.513438	0.128743	0.000108529	0.000211378	0.268038	-0.585767	0.000182215	0.00067981	0.23	4.0933	0.000135613	0.000589623
Reserve Kamtchia	BGR	MAB	5.76287e+06	2.38593e+06	1.07192e+07	21.12	-0.456252	0.0123577	0.000585116	0.851502	0.0900003	0.59404	0.257462	-0.768167	0.845947	0.534047	0.3119	0.84	-0.33089	0.000411908	0.000490366	2.04	0.108004	0.000820336	0.000402125	10.8	-0.591719	0.00152616	0.000141311	0.84	-0.0636062	0.00311355	0.00370661	3.6	-0.27697	0.00106454	0.000295706	0.48	0.398439	0.000152959	0.000318665	0	-1	0	NA	0.12	3.56217	7.08e-05	0.000589623
Reserve Koupena	BGR	MAB	5.50289e+06	2.22125e+06	3.05087e+07	46.8512	-0.130391	0.0167123	0.000356711	0.767321	0.115295	0.542209	0.225112	-0.421869	0.759043	0.50158	0.257463	2.3544	0.0530864	0.0010885	0.000462326	6.3904	1.56139	0.00414118	0.000648031	20.9768	-0.434929	0.00216387	0.000103155	1.412	0.0896889	0.000879514	0.000622885	8.5272	0.299551	0.00235971	0.000276727	1.1296	1.44104	0.000359964	0.000318665	0.16	-0.757114	0.000116642	0.00072901	0.2824	5.09842	0.00016651	0.000589623
Reserve Mantaritza	BGR	MAB	5.48057e+06	2.20456e+06	1.31791e+07	14.996	-0.63808	0.00410325	0.000273623	0.857549	0.108591	0.53749	0.32006	-0.632246	0.855164	0.471571	0.383593	0.4604	-0.68227	0.000133177	0.000289263	2.3396	0.196708	0.001171	0.000500512	7.2892	-0.742281	0.000463914	6.36e-05	0.4304	-0.553824	0.000302447	0.000702711	3.2304	-0.385624	0.00134017	0.000414861	0.2152	-0.408961	4.65e-05	0.000216279	0.2152	-0.580664	0.000156883	0.00072901	0.1076	2.55652	6.34e-05	0.000589623
Reserve Ouzounboudjak	BGR	MAB	5.78151e+06	2.27268e+06	3.01787e+07	39.485	-0.264618	0.0226939	0.000574747	0.799809	0.0993393	0.584217	0.215592	-0.367698	0.794655	0.538514	0.256141	1.77	-0.204681	0.000442007	0.000249721	5.015	1.01647	0.00201666	0.000402125	15.41	-0.583421	0.00095722	6.21e-05	1.18	-0.0858649	0.0113851	0.00964836	9.795	0.497054	0.00412248	0.000420876	0.885	0.918414	0.000345015	0.000389847	0	-1	0	NA	0	-1	0	NA
Reserve Srebarna	BGR	MAB	5.67748e+06	2.49082e+06	1.12843e+07	18.0382	-0.542999	0.0183071	0.00101491	0.888041	0.0754554	0.667579	0.220462	-0.631083	0.881885	0.61789	0.263995	0.91616	-0.29718	0.000431651	0.000471153	2.05971	0.102139	0.000806627	0.000391621	6.92765	-0.742432	0.00372562	0.00053779	2.68986	1.94485	0.00576624	0.0021437	3.17794	-0.370332	0.00121231	0.000381476	0.753792	1.16412	0.000875492	0.00116145	0	-1	0	NA	0.125632	3.60431	7.41e-05	0.000589623
Reserve Tchervenata stena	BGR	MAB	5.54124e+06	2.20503e+06	3.35886e+07	45.23	-0.185364	0.0292848	0.000647463	0.778916	0.105331	0.561027	0.217888	-0.295373	0.767522	0.515811	0.251711	1.49	-0.359375	0.000602595	0.000404426	6.458	1.51717	0.00307217	0.000475716	20.25	-0.471242	0.00849001	0.00041926	1.192	-0.110678	0.000837632	0.000702711	11.248	0.671246	0.00369029	0.000328084	0.596	0.253042	0.000128902	0.000216279	0.596	-0.120767	0.00043449	0.00072901	0.298	5.18946	0.000175708	0.000589623
Reserve Tchouprene	BGR	MAB	5.32544e+06	2.3741e+06	1.9819e+07	27.93	-0.406694	0.0105681	0.000378377	0.837905	0.0872591	0.613509	0.224396	1.55344	0.829366	0.55598	0.273385	0.76	-0.585021	0.000120336	0.000158337	4.75	1.15807	0.00379863	0.000799712	12.54	-0.611531	0.00206208	0.00016444	1.9	0.70643	0.00151921	0.000799584	5.13	-0.12393	0.00161229	0.000314287	0.76	0.857698	0.000242186	0.000318665	0.38	-0.344166	0.000277024	0.00072901	0.19	3.99248	0.000112028	0.000589623
Reserve Tsaritchina	BGR	MAB	5.50184e+06	2.30584e+06	3.41886e+07	49.9312	-0.105657	0.0290323	0.000581447	0.776877	0.100232	0.564978	0.211899	0.597132	0.764415	0.523539	0.240875	1.8528	-0.209032	0.000435721	0.000235169	6.176	1.3949	0.00273098	0.000442192	22.9648	-0.403784	0.0103886	0.000452368	2.4128	0.788959	0.00207424	0.000859682	10.4928	0.551771	0.00434038	0.000413653	0.6176	0.291905	0.000133574	0.000216279	1.1776	0.728098	0.00354268	0.00300839	0	-1	0	NA
Retezat	ROU	NP	5.32242e+06	2.55609e+06	3.81175e+08	40.2484	-0.660934	0.597461	0.0148443	0.896575	0.088724	0.783308	0.113266	-0.418222	0.895015	0.790147	0.104867	2.6512	-0.423958	0.00099055	0.000373623	6	0.154802	0.308223	0.0513704	3.5944	-0.957275	0.00145039	0.000403513	1.3624	-0.567299	0.00394443	0.00289521	14.0558	0.100154	0.00233655	0.000166234	0	-1	0	NA	2.3706	0.697895	0.00773566	0.00326316	0	-1	0	NA
Retezat National Park	ROU	MAB	5.31489e+06	2.56394e+06	3.80465e+08	34.6484	-0.70794	0.258525	0.00746137	0.889959	0.0897367	0.755769	0.13419	-0.16188	0.898645	0.742257	0.156388	5.0172	0.0905301	0.00259662	0.000517543	1.7727	-0.658629	0.0779699	0.0439837	5.124	-0.939057	0.00175312	0.000342139	1	-0.68219	0.00657895	0.00657895	10.76	-0.157397	0.00172542	0.000160355	0	-1	0	NA	1.74	0.246931	0.00213035	0.00122434	0	-1	0	NA
Rhoen	DEU	MAB	4.32667e+06	3.05202e+06	1849379851	260.573	0.339374	0.0922953	0.000354202	0.646961	0.243966	0.315817	0.331144	0.0833592	0.581903	0.31451	0.267393	7.92667	0.303159	0.00108594	0.000136998	6.88	-0.163069	0.00241851	0.000351528	211.516	0.507234	0.0819601	0.000387489	5.11	-0.0685681	0.000890059	0.00017418	20.03	0.0334443	0.00236643	0.000118144	3.11011	1.08092	0.00104847	0.000337117	2	-0.104531	0.00142631	0.000713155	0	-1	0	NA
Riisitunturin kansallispuisto	FIN	NP	5.14786e+06	4.90141e+06	7.6485e+07	42.9262	-0.402327	0.0194602	0.000453341	0.834219	0.106132	0.650961	0.183257	-1.26082	0.826398	0.656655	0.169743	0.43	-0.861161	1.87e-05	4.36e-05	0.25	-0.923275	3.6507e-05	0.000146028	37.5096	-0.249779	0.0175005	0.000466561	1.7859	-0.00232608	0.000480374	0.000268981	2.2432	-0.731757	0.000229743	0.000102418	0	-1	0	NA	0	-1	0	NA	0	-1	0	NA
Rila	BGR	NP	5.43602e+06	2.21596e+06	7.77146e+08	261.874	0.765422	0.139333	0.00053206	0.644162	0.232524	0.283945	0.360217	0.120871	0.677376	0.283135	0.394241	7.02016	0.332075	0.00151776	0.000216201	20.9912	2.28488	0.00985671	0.000469563	167.264	0.578435	0.0727263	0.000434799	7.23886	0.789702	0.00499407	0.000689897	38.7357	1.5123	0.0170923	0.000441254	1.94336	0.665634	0.000414013	0.00021304	2.93675	0.701727	0.00815058	0.00277537	0.322555	1.98041	0.000190186	0.000589623
Rio Eo Oscos y Terras de Buron	ESP	MAB	2.94226e+06	2.416e+06	1590160582	172.618	-0.0697995	0.115799	0.000670839	0.677096	0.215664	0.47681	0.200286	0.360083	0.608615	0.432248	0.176367	8.59	0.445856	0.00527051	0.000613563	4.65	-0.408974	0.002104	0.000452474	118.186	-0.115593	0.0212628	0.00017991	4.7274	-0.0913192	0.00438039	0.000926596	17.24	-0.0743442	0.00375444	0.000217775	3	1.09572	0.0156133	0.00520443	2.82	0.320623	0.0344791	0.0122266	0	-1	0	NA
Rizoelia	CYP	NP	6.4602e+06	1.65156e+06	776183	0.64	-0.962541	0.00188484	0.00294506	0.986732	0.04707	0.624868	0.361863	-1.49829	0.983887	0.644716	0.33917	0.03	-1.02489	0.000151398	0.00504659	0	-1	0	NA	0.45	-0.960176	0.00074576	0.00165724	0	-1	0	NA	0.06	-0.975908	9.07e-05	0.00151249	0	-1	0	NA	0	-1	0	NA	0	-1	0	NA
Rodna	ROU	NP	5.42268e+06	2.8244e+06	4.72119e+08	45.8408	-0.638824	0.147584	0.00321948	0.885739	0.0827043	0.771165	0.114573	-0.239687	0.883029	0.774105	0.108924	4.00587	-0.165963	0.00044856	0.000111976	1.593	-0.711878	0.0384233	0.0241201	4.76262	-0.94718	0.00245007	0.000514437	4.83909	0.425528	0.0103439	0.00213758	13.8238	0.0225957	0.0354535	0.00256467	0.23	-0.77271	0.0071875	0.03125	5	2.36031	0.0100544	0.00201088	0	-1	0	NA
Rokuan kansallispuisto	FIN	NP	5.10866e+06	4.6998e+06	9.33032e+06	7.30822	-0.803497	0.000823864	0.000112731	0.891224	0.104799	0.413383	0.477841	-0.445769	0.884231	0.438255	0.445976	0.0794	-0.929444	7.78e-06	9.8e-05	0.097318	-0.944968	1.42e-05	0.000146028	6.73015	-0.733875	0.00073685	0.000109485	0.127318	-0.850975	1.48e-05	0.000116327	0.264036	-0.944993	2.97e-05	0.000112384	0	-1	0	NA	0	-1	0	NA	0	-1	0	NA
Roztoczanski Park Narodowy	POL	NP	5.23794e+06	3.13619e+06	8.47112e+07	18.2401	-0.754025	0.0222235	0.00121838	0.91584	0.090095	0.764675	0.151164	-0.324964	0.911332	0.773104	0.138229	4.30798	0.349259	0.00055158	0.000128037	4.42289	0.317689	0.00616783	0.00139452	0	-1	0	NA	0.708	-0.618437	0.000298467	0.000421564	3.59118	-0.581985	0.00885582	0.00246599	0.333767	-0.461223	3.51e-05	0.000105119	2.23221	1.50085	0.00115166	0.000515927	0	-1	0	NA
Saaristomeren kansallispuisto	FIN	NP	4.98272e+06	4.14358e+06	5.13273e+08	95.149	-0.269675	0.0518289	0.000544713	0.748937	0.128206	0.556622	0.192315	0.00709425	0.756547	0.563557	0.19299	1.0222	-0.790589	5.3e-05	5.18e-05	0.314879	-0.944415	0.00012183	0.000386912	85.353	-0.0786838	0.0361503	0.000423539	1.98768	-0.431414	0.00037606	0.000189195	4.16564	-0.698575	0.000571294	0.000137145	0.35891	-0.653687	0.000132782	0.000369959	1.29638	-0.150146	0.00199967	0.00154251	0.03	-0.700873	1.77e-05	0.000589623
Saechsische Schweiz	DEU	NP	4.61783e+06	3.09956e+06	9.34877e+07	84.5687	0.105809	0.0146508	0.000173241	0.667125	0.1493	0.416996	0.250129	-1.50566	0.673764	0.424347	0.249417	3.78475	0.152048	0.000424872	0.000112259	1.83623	-0.468386	0.000591207	0.000321967	57.1555	0.0711764	0.00731293	0.000127948	4.17978	1.17588	0.00261027	0.0006245	13.6805	0.551531	0.0015216	0.000111224	0.1367	-0.785461	1.44e-05	0.000105119	1.54794	0.684111	0.000243438	0.000157265	0	-1	0	NA
Salamajarven kansallispuisto	FIN	NP	5.05849e+06	4.54152e+06	6.46783e+07	45.7648	-0.328491	0.00929498	0.000203103	0.72228	0.156053	0.439879	0.282401	-0.35673	0.718437	0.461404	0.257033	0.7589	-0.741867	5.61e-05	7.4e-05	0.902142	-0.709315	0.0032133	0.00356186	40.3203	-0.148545	0.00348127	8.63e-05	0.4744	-0.718889	9.26e-05	0.00019518	3.30911	-0.586394	0.0024517	0.000740895	0	-1	0	NA	0	-1	0	NA	0	-1	0	NA
Sallandse Heuvelrug	NLD	NP	4.07669e+06	3.25364e+06	2.73299e+07	22.0777	-0.575864	0.00210942	9.55e-05	0.798958	0.124689	0.442375	0.356583	-1.6224	0.791652	0.472988	0.318664	1.6665	-0.218556	0.000217617	0.000130583	0	-1	0	NA	16.0028	-0.553274	0.00101849	6.36e-05	0.2973	-0.761514	5.36e-05	0.000180425	2.4592	-0.614175	0.000190052	7.73e-05	0	-1	0	NA	0.8173	0.281972	0.000129063	0.000157914	0	-1	0	NA
Salzburger Lungau und Kaertner Nockberge MAB	AUT	MAB	4.60462e+06	2.65775e+06	1495989264	207.948	0.14219	0.102866	0.00049467	0.625089	0.248201	0.343323	0.281766	0.736972	0.564135	0.336495	0.22764	5.64728	-0.0402142	0.00431044	0.000763276	5.67141	-0.266253	0.00427785	0.000754283	155.272	0.185137	0.0292708	0.000188513	4.136	-0.187748	0.00252824	0.000611277	23.234	0.267748	0.00946225	0.000407258	1	-0.28914	0.000105119	0.000105119	6.8237	2.25414	0.02181	0.00319622	0	-1	0	NA
Samaria	GRC	NP	5.59612e+06	1.47556e+06	4.75576e+07	14.28	-0.769314	0.332253	0.023267	0.953591	0.0652806	0.832873	0.120718	1.73775	0.954274	0.849669	0.104606	1.02	-0.615352	9.28e-05	9.1e-05	1.53	-0.460946	0.00272538	0.0017813	0	-1	0	NA	0	-1	0	NA	6.63	-0.101276	0.0147307	0.00222183	0	-1	0	NA	0	-1	0	NA	0	-1	0	NA
Sarek	SWE	NP	4.65387e+06	4.92628e+06	1985593339	100.632	-0.49411	0.373539	0.00371192	0.857801	0.121919	0.758856	0.0989451	0.104428	0.859057	0.758678	0.100379	2	-0.674758	0.000149455	7.47e-05	1.9409	-0.76872	0.0930181	0.0479252	86.5524	-0.397277	0.132204	0.00152745	0	-1	0	NA	6.1536	-0.688405	0.000959918	0.000155993	1	-0.344365	0.00186567	0.00186567	2.08	-0.0881932	0.0630235	0.0302998	0	-1	0	NA
Schaalsee	DEU	MAB	4.37021e+06	3.43096e+06	302565890	195.436	0.769773	0.0690274	0.000353197	0.667492	0.21873	0.433217	0.234275	-0.798153	0.614027	0.426278	0.187749	5.70006	0.299607	0.00066796	0.000117185	2.81322	-0.420974	0.00223288	0.000793709	169.955	1.17714	0.0608729	0.000358171	1.72642	-0.405303	0.000412549	0.000238962	10.5499	-0.122367	0.00158225	0.000149978	3.65526	3.1017	0.00299927	0.000820533	0	-1	0	NA	0	-1	0	NA
Schiermonnikoog	NLD	NP	4.07019e+06	3.38191e+06	6.14387e+07	35.5444	-0.470005	0.0124561	0.000350437	0.780976	0.121603	0.507982	0.272994	-0.435824	0.778136	0.535875	0.24226	0.5824	-0.798603	5.93e-05	0.000101896	0	-1	0	NA	32.093	-0.310905	0.0112596	0.000350842	0	-1	0	NA	1.2272	-0.844518	0.000277813	0.00022638	0.28	-0.504584	0.000103589	0.000369959	0.703328	-0.133027	0.000115528	0.00016426	0	-1	0	NA
Schlesw.-Holst. Wattenmeer	DEU	NP	4.22113e+06	3.49263e+06	4404982822	252.502	-0.0106919	0.156083	0.000618146	0.666489	0.244917	0.385901	0.280588	-0.0677882	0.702566	0.39598	0.306586	5.03	-0.270598	0.000511181	0.000101626	0.982298	-0.907136	0.00160769	0.00163666	237.534	0.27776	0.138289	0.000582189	3.96451	-0.467401	0.015176	0.00382797	3.99176	-0.836201	0.0003762	9.42e-05	0	-1	0	NA	0	-1	0	NA	0	-1	0	NA
Schorfheide-Chorin	DEU	MAB	4.56729e+06	3.3275e+06	1291601518	324.698	0.867328	0.220624	0.000679475	0.679434	0.229895	0.285585	0.393849	0.00703927	0.614143	0.286035	0.328108	11	0.914303	0.00152987	0.000139079	13.611	0.83772	0.0164259	0.00120681	265.382	1.12431	0.192168	0.000724116	9.09133	0.880048	0.00221184	0.000243291	16.9966	-0.0359375	0.0019021	0.00011191	4	1.96529	0.00127466	0.000318665	0.8368	-0.583115	0.000651206	0.00077821	0	-1	0	NA
Schwarzwald	DEU	NP	4.19327e+06	2.83067e+06	1.00606e+08	69.8464	-0.107424	0.0232341	0.000332646	0.715489	0.139188	0.492094	0.223395	0.696687	0.725213	0.515191	0.210022	0.702883	-0.790435	3.25e-05	4.62e-05	1.02927	-0.708297	0.000360217	0.000349972	56.095	0.0266016	0.0170158	0.000303339	0.823392	-0.582282	0.000111797	0.000135776	6.87433	-0.235323	0.000774277	0.000112633	0	-1	0	NA	1.82041	0.937788	0.00349089	0.00191763	0	-1	0	NA
Seitsemisen kansallispuisto	FIN	NP	5.02389e+06	4.3813e+06	4.5479e+07	30.8384	-0.494808	0.00456254	0.00014795	0.761433	0.150462	0.427804	0.333629	2.98611	0.755738	0.460794	0.294944	0.3952	-0.848576	1.72e-05	4.36e-05	0.7152	-0.744726	0.00248365	0.00347266	27.8528	-0.340736	0.00181894	6.53e-05	0.28	-0.812213	8.68e-05	0.000310078	1.5952	-0.781199	0.000155915	9.77e-05	0	-1	0	NA	0	-1	0	NA	0	-1	0	NA
Selva Pisana	ITA	MAB	4.34692e+06	2.29321e+06	24405153095	298.162	-0.316204	2.0334	0.00681978	0.670818	0.234164	0.307249	0.363569	-0.0332121	0.601131	0.292514	0.308617	12.43	0.462242	0.184453	0.0148394	17	-0.0226347	0.0117673	0.000692195	186.86	-0.422768	1.2365	0.00661723	16	0.177373	0.0482893	0.00301808	30.95	-0.191633	0.00797615	0.000257711	3.5817	0.146904	0.00301742	0.000842454	3	-0.376487	0.00701438	0.00233813	1	4.74231	0.000589623	0.000589623
Semenic-Cheile Carasului	ROU	NP	5.25997e+06	2.52342e+06	3.62076e+08	39.3547	-0.663089	0.0533145	0.00135472	0.888207	0.0882023	0.764615	0.123592	0.712559	0.888055	0.777047	0.111009	2.64854	-0.418448	0.000259894	9.81e-05	3.0334	-0.407387	0.0080481	0.00265316	0.99	-0.988035	0.000144991	0.000146456	5.67	0.833647	0.00785694	0.0013857	19.3752	0.537214	0.00389201	0.000200876	0.99	0.0553753	0.0309375	0.03125	1	-0.272734	0.000169808	0.000169808	0.6634	6.08623	0.000391156	0.000589623
Sierra de Guadarrama	ESP	NP	3.14919e+06	2.08146e+06	3.39819e+08	198.401	0.732533	0.139825	0.000704762	0.637758	0.237441	0.374853	0.262906	-0.128232	0.673411	0.384627	0.288784	8.48517	0.887771	0.00373763	0.00044049	5.59351	0.113088	0.00480225	0.000858539	141.692	0.748075	0.0494869	0.000349257	6.80544	1.25048	0.00502716	0.000738697	23.3334	0.882506	0.00659674	0.000282716	0	-1	0	NA	0.811072	-0.398898	0.000137727	0.000169808	0	-1	0	NA
Sierra del Rincon	ESP	MAB	3.19066e+06	2.09545e+06	1.52307e+08	106.069	0.190556	0.0179311	0.000169052	0.659142	0.218193	0.451979	0.207163	-0.475324	0.61309	0.394061	0.219029	4.66649	0.246834	0.00249543	0.000534755	3.2724	-0.177834	0.00110269	0.000336966	81.7793	0.308501	0.00547128	6.69e-05	5.20175	1.2809	0.00368699	0.000708798	7.10181	-0.2919	0.000787095	0.00011083	0	-1	0	NA	0	-1	0	NA	0	-1	0	NA
Sierra Nevada	ESP	NP	3.14341e+06	1.6573e+06	859502054	170.336	0.112705	3.52844	0.0207145	0.669154	0.233053	0.470083	0.199071	0.301251	0.704528	0.492744	0.211784	3.37746	-0.370405	0.00201908	0.000597811	4.91387	-0.253212	0.182865	0.0372141	121.524	0.10998	0.0183753	0.000151206	0.999987	-0.76137	0.00075357	0.00075358	16.2796	0.0281636	0.00460114	0.000282631	0	-1	0	NA	0.43	-0.758187	7.3e-05	0.000169808	0	-1	0	NA
Sierra Nevada MAB	ESP	MAB	3.14939e+06	1.6558e+06	1719636531	185.009	-0.0271469	4.71054	0.0254612	0.671621	0.233416	0.465164	0.206457	0.904765	0.604175	0.426787	0.177388	4.14084	-0.311522	0.00236555	0.000571272	5.18	-0.356413	0.184036	0.0355282	127.802	-0.067587	0.0222002	0.000173709	1	-0.813002	0.00075358	0.00075358	20.6278	0.0849122	0.00565576	0.000274182	0	-1	0	NA	0.76	-0.652279	0.000129054	0.000169808	0	-1	0	NA
Sila MAB	ITA	MAB	4.87885e+06	1.82926e+06	3572925894	190.487	-0.203155	0.0883112	0.000463607	0.64131	0.242931	0.39953	0.24178	-0.361466	0.578632	0.380469	0.198163	9	0.343314	0.00888619	0.000987354	11.39	0.144306	0.020839	0.00182959	134.936	-0.223199	0.0277026	0.000205301	1.02	-0.852505	0.00222627	0.00218262	20.8308	-0.0966731	0.00613831	0.000294675	0	-1	0	NA	2	-0.263833	0.0124445	0.00622226	0	-1	0	NA
Sipoonkorven kansallispuisto	FIN	NP	5.15503e+06	4.22499e+06	1.94973e+07	13.0376	-0.721626	0.00157927	0.000121132	0.84116	0.133893	0.41733	0.423829	-1.15923	0.833547	0.445748	0.387799	0.02	-0.988987	1.49e-06	7.47e-05	0.7135	-0.674291	0.000530224	0.000743132	10.6119	-0.669513	0.000738588	6.96e-05	0.4374	-0.604895	9.72e-05	0.000222281	1.2248	-0.789931	0.000113951	9.3e-05	0	-1	0	NA	0.03	-0.947971	9.78e-05	0.00325948	0	-1	0	NA
Skuleskogen	SWE	NP	4.75016e+06	4.47132e+06	3.05721e+07	26.7004	-0.504734	0.0128008	0.000479425	0.820564	0.104476	0.548608	0.271956	-0.37969	0.811954	0.563473	0.248482	0.610541	-0.727152	4.87e-05	7.98e-05	0.13	-0.947925	1.9e-05	0.000146028	22.1411	-0.403965	0.00967357	0.000436905	0.617312	-0.523947	0.000139178	0.000225459	2.43745	-0.628734	0.000237895	9.76e-05	0.03	-0.935209	2.55e-05	0.000851064	0.247	-0.625276	0.000950047	0.00384635	0	-1	0	NA
Sliteres nacionalais parks	LVA	NP	5.05812e+06	3.90658e+06	1.64235e+08	130.32	0.428665	0.0711602	0.000546043	0.682091	0.162335	0.449092	0.233	-0.860215	0.692817	0.441853	0.250964	4.86773	0.276501	0.000594978	0.000122229	4.45081	0.0940052	0.00473146	0.00106306	90.5157	0.413337	0.0191799	0.000211895	5.67826	1.42471	0.0028841	0.000507919	10.5752	0.0336458	0.00192353	0.000181891	3.25959	3.35515	0.00828674	0.00254226	5.22713	3.80935	0.00267894	0.000512507	0	-1	0	NA
Slovensky Kras	SVK	NP	5.10166e+06	2.88871e+06	4.59731e+08	273.918	1.1762	0.77517	0.00282993	0.657013	0.220164	0.276429	0.380584	0.0103201	0.690123	0.271239	0.418885	12.5623	1.62916	0.00330338	0.00026296	23.879	3.35242	0.16292	0.00682274	170.98	0.912651	0.071464	0.000417967	7.53523	1.24062	0.00936472	0.00124279	34.6044	1.57783	0.00820462	0.000237098	4.35946	3.34093	0.0537657	0.0123331	0.01	-0.993226	1.7e-06	0.000169808	0.33	2.361	0.000194576	0.000589623
Slovensky Kras Protected Landscape Area	SVK	MAB	5.10528e+06	2.88763e+06	7.44994e+08	338.441	1.31196	0.910689	0.00269084	0.675545	0.220394	0.227355	0.44819	0.238918	0.613059	0.23569	0.377368	12.9981	1.48507	0.00311688	0.000239794	28.4878	3.51306	0.19038	0.00668285	218.974	1.09489	0.122391	0.000558928	12.9226	2.24273	0.0143786	0.00111268	35.7182	1.34257	0.0088906	0.00024891	6.73756	4.84481	0.0586735	0.00870842	0.808	-0.525875	0.000137205	0.000169808	0.34	2.16523	0.000200472	0.000589623
Slovensky raj	SVK	NP	5.07851e+06	2.92054e+06	3.31741e+08	183.881	0.617871	0.147105	0.000799999	0.623376	0.236601	0.356594	0.266782	-0.0364674	0.653518	0.360127	0.293391	4.97935	0.113386	0.00315037	0.000632688	6.82586	0.367849	0.0264949	0.00388155	121.067	0.505313	0.0118322	9.77e-05	3.91592	0.30595	0.0074555	0.0019039	29.4141	1.3882	0.00509329	0.000173158	3.6506	2.99016	0.00212214	0.000581312	3.03272	1.26376	0.0105552	0.00348044	0	-1	0	NA
Slowinski	POL	MAB	4.79355e+06	3.53489e+06	1.68733e+08	20.7793	-0.774118	0.0208385	0.00100285	0.913853	0.0831229	0.760532	0.153321	-0.298248	0.925768	0.744	0.181767	4.85742	0.265397	0.000691656	0.000142391	0.12	-0.970735	5.33e-05	0.000444444	0.82	-0.987308	0.000132236	0.000161264	4.22097	0.785381	0.00253985	0.000601722	5.32902	-0.482827	0.000501795	9.42e-05	0.82	0.0871812	0.00164329	0.00200401	1.80459	0.647064	0.000299034	0.000165708	0	-1	0	NA
Slowinski Park Narodowy	POL	NP	4.79116e+06	3.53586e+06	3.23129e+08	26.1781	-0.76777	0.0244864	0.000935379	0.906854	0.0828222	0.766304	0.14055	-0.365694	0.904814	0.779944	0.124871	6.38181	0.434885	0.000940773	0.000147415	0.28	-0.94346	0.000124444	0.000444444	0.86	-0.989216	0.000138687	0.000161264	5.18328	0.744672	0.00301502	0.000581682	6.99723	-0.427921	0.000636897	9.1e-05	0.86	-0.0529186	0.00172345	0.00200401	1.95605	0.471553	0.000324218	0.000165751	0	-1	0	NA
Snowdonia	GBR	NP	3.39242e+06	3.39931e+06	2140575454	193.593	-0.0493999	0.2373	0.00122577	0.627045	0.253396	0.373754	0.253291	-0.145115	0.659598	0.383018	0.27658	2	-0.678441	0.00016323	8.16e-05	1	-0.883412	0.000217581	0.000217581	155.341	0.0557256	0.217307	0.0013989	7.96619	0.379285	0.00278523	0.000349631	17.6469	-0.123973	0.00180673	0.000102382	1	-0.35829	0.000851064	0.000851064	4.81933	1.06593	0.0108915	0.00225996	0	-1	0	NA
Soderasen	SWE	NP	4.52247e+06	3.66233e+06	1.62049e+07	17.8056	-0.597176	0.00209487	0.000117652	0.811334	0.137211	0.423041	0.388293	-0.455522	0.80462	0.455145	0.349474	0.5136	-0.68735	4.56e-05	8.87e-05	0.64	-0.691716	0.000591172	0.000923707	13.5136	-0.553155	0.000843967	6.25e-05	0.1768	-0.829565	2.88e-05	0.000163079	2.248	-0.595154	0.000235417	0.000104723	0.2	-0.482196	0.000180883	0.000904414	0.1768	-0.676033	2.52e-05	0.000142613	0.16	3.67741	9.43e-05	0.000589623
Somiedo	ESP	MAB	3.00777e+06	2.36595e+06	2.91206e+08	162.259	0.487033	0.231122	0.0014244	0.648933	0.225452	0.426527	0.222406	0.977509	0.585132	0.390471	0.19466	5.79	0.330999	0.00147245	0.000254309	3.58836	-0.253176	0.00104934	0.000292429	116.17	0.506713	0.0439696	0.000378493	3.2293	0.12746	0.00165409	0.000512213	19.92	0.673939	0.00688829	0.000345798	0.3455	-0.608041	0.00112908	0.00326797	0.28	-0.782734	4.75e-05	0.000169808	0	-1	0	NA
Somma-Vesuvio and Miglio d'Oro	ITA	MAB	4.6965e+06	1.97969e+06	1.34997e+08	69.3992	-0.191075	0.0160755	0.000231638	0.723976	0.153006	0.515466	0.208511	0.790339	0.696428	0.4495	0.246928	2.15756	-0.405564	0.00208046	0.000964266	1.14	-0.703368	0.00293965	0.00257864	51.1635	-0.148733	0.00470427	9.19e-05	0	-1	0	NA	9.34254	-0.0383525	0.00191166	0.000204619	0.61	-0.138037	0.000288008	0.000472144	0	-1	0	NA	0	-1	0	NA
Sonfjallet	SWE	NP	4.5061e+06	4.35754e+06	1.03849e+08	46.2397	-0.414932	0.0294838	0.00063763	0.832168	0.0990933	0.651406	0.180762	-0.318315	0.8278	0.6611	0.1667	1.55663	-0.539969	0.000116323	7.47e-05	1.34	-0.623718	0.00886844	0.00661824	35.2805	-0.36093	0.010387	0.000294413	0	-1	0	NA	7.79412	-0.140236	0.00102172	0.000131089	0	-1	0	NA	0.19	-0.799649	0.00904762	0.047619	0	-1	0	NA
Soomaa rahvuspark	EST	NP	5.19713e+06	4.01993e+06	3.98483e+08	158.155	0.313973	0.543151	0.00343429	0.624684	0.229129	0.373269	0.251416	-0.206177	0.648284	0.373828	0.274456	2.25293	-0.51488	0.000209262	9.29e-05	2.7074	-0.485595	0.00153718	0.000567769	125.753	0.47342	0.52589	0.00418193	1.91009	-0.402749	0.000254857	0.000133427	19.0769	0.475758	0.00359585	0.000188493	0.910557	-0.0555183	0.000298152	0.000327439	2.84936	1.01402	0.000452659	0.000158863	0	-1	0	NA
Sounio	GRC	NP	5.55915e+06	1.74017e+06	4.10468e+07	5.65633	-0.904318	0.00636199	0.00112476	0.973277	0.0515744	0.837089	0.136188	-0.305032	0.970812	0.843688	0.127123	1.48818	-0.407994	0.000167906	0.000112827	0.372045	-0.863192	5.91e-05	0.000158907	0	-1	0	NA	0	-1	0	NA	0.6616	-0.906765	0.000258025	0.000390001	0	-1	0	NA	0	-1	0	NA	0	-1	0	NA
South Downs	GBR	NP	3.57462e+06	3.14793e+06	1653514393	224.726	0.196288	0.237086	0.001055	0.637227	0.247042	0.34684	0.290387	0.688089	0.672402	0.352975	0.319427	2.9314	-0.509613	0.000275555	9.4e-05	3.45303	-0.566065	0.000736395	0.00021326	184.443	0.362864	0.212034	0.00114959	4.5913	-0.129519	0.00118441	0.000257969	19.16	0.0181942	0.00320925	0.000167498	2.11576	0.46161	0.00213847	0.00101073	3	0.388686	0.000474155	0.000158052	0	-1	0	NA
Spreewald	DEU	MAB	4.58899e+06	3.21161e+06	4.74915e+08	262.77	1.06652	0.112122	0.000426692	0.658494	0.235356	0.329671	0.328823	0.00700348	0.592432	0.325254	0.267178	10.3838	1.15945	0.00147832	0.000142369	7.63382	0.378344	0.00520456	0.000681776	218.313	1.41657	0.100416	0.000459964	3.41618	0.00427019	0.00108088	0.0003164	17.4094	0.285827	0.00201854	0.000115945	3.45235	2.40592	0.00107205	0.000310528	0	-1	0	NA	0	-1	0	NA
Stenshuvud	SWE	NP	4.58973e+06	3.62501e+06	4.01447e+06	4.576	-0.839816	0.00152313	0.000332852	0.936621	0.0569418	0.512709	0.423912	1.05789	0.932378	0.537813	0.394565	0.327	-0.0236364	3.42e-05	0.000104676	0.06	-0.956652	1.89e-05	0.000315044	3.2174	-0.832803	0.000508569	0.000158068	0.08	-0.87404	1.4e-05	0.000175237	0.6234	-0.837755	7.08e-05	0.000113525	0.0794	-0.693764	7.42e-05	0.00093509	0.03	-0.916745	2.33e-05	0.00077821	0	-1	0	NA
Stora Sjofallet	SWE	NP	4.66397e+06	4.95849e+06	1280440892	101.523	-0.414557	0.179922	0.00177223	0.834815	0.136248	0.727067	0.107748	-0.101433	0.836913	0.728005	0.108907	1.99973	-0.651498	0.000149426	7.47e-05	0	-1	0	NA	90.9856	-0.269636	0.0889417	0.000977536	1.53313	-0.681987	0.000363192	0.000236897	6.01994	-0.657761	0.000948442	0.00015755	0	-1	0	NA	0	-1	0	NA	0	-1	0	NA
Store Mosse	SWE	NP	4.55897e+06	3.80462e+06	7.67764e+07	63.8026	-0.112715	0.0134229	0.000210381	0.727801	0.132254	0.49854	0.229262	-0.232767	0.729034	0.509951	0.219084	1.23874	-0.600494	9.26e-05	7.47e-05	0.4756	-0.8542	0.000136763	0.000287559	52.2398	0.0435501	0.0104432	0.000199909	0.4656	-0.740245	0.000142694	0.000306474	7.35528	-0.121333	0.000809186	0.000110014	0.05	-0.916989	9.33e-05	0.00186567	0.728868	-0.159174	0.000439338	0.000602767	0.01	-0.843645	5.9e-06	0.000589623
Sumava	CZE	NP	4.5847e+06	2.88117e+06	6.85745e+08	168.306	0.143188	0.101246	0.000601557	0.635387	0.229862	0.329753	0.305634	0.223042	0.68373	0.404639	0.279091	7.19967	-0.367427	0.00082405	0.000114457	7.23	-0.0099877	0.0397686	0.0055005	159.442	0.179806	0.0505134	0.000316813	3.18346	-0.281314	0.000720304	0.000226265	25.5601	0.659622	0.00390307	0.000152702	2.00655	0.158922	0.00095952	0.000478194	5.879	2.12287	0.00306054	0.000520589	0	-1	0	NA
Sumava	CZE	MAB	4.58785e+06	2.88303e+06	1676262605	215.671	0.179926	0.121589	0.00056377	0.657742	0.196524	0.402252	0.25549	0.0952749	0.576927	0.334394	0.242532	3.25954	0.201841	0.000268197	8.23e-05	6.10061	-0.0950197	0.0388737	0.0063721	120.055	0.172926	0.0338557	0.000282001	2.78179	-0.399329	0.000639793	0.000229994	24.7577	0.353418	0.00380675	0.00015376	1.30469	0.380767	0.000881369	0.000675539	5.19237	1.71032	0.00224684	0.000432719	0	-1	0	NA
Swabian Alb	DEU	MAB	4.28241e+06	2.81358e+06	26811.8	91	14.2632	0.0261873	0.000287773	0.722047	0.172697	0.546532	0.175515	9.80143	0.680304	0.474567	0.205737	1	-1.22938	0.000120598	0.000120598	1	2.09561	0.00027115	0.00027115	80	20.0652	0.00823176	0.000102897	1	8.16111	8.82e-05	8.82e-05	3	1.92772	0.000366141	0.000122047	1	15.1278	0.000105119	0.000105119	1	11.313	0.0012837	0.0012837	0	-1	0	NA
Swietokrzyski	POL	NP	5.08744e+06	3.14503e+06	7.61627e+07	16.2902	-0.772888	0.0134217	0.000823913	0.913204	0.092317	0.733245	0.179959	-0.738907	0.909444	0.746205	0.163239	5.085	0.643959	0.000720746	0.000141739	3.21845	-0.0110514	0.0114464	0.00355649	0	-1	0	NA	0.06	-0.966432	5.29e-06	8.82e-05	2.70336	-0.67637	0.000311801	0.000115338	1.10301	0.835438	0.000223327	0.000202472	1.82801	1.11384	0.000289203	0.000158207	0	-1	0	NA
Syotteen kansallispuisto	FIN	NP	5.13412e+06	4.84275e+06	3.01496e+08	98.5135	-0.106922	0.0487609	0.000494967	0.775166	0.148018	0.622994	0.152173	-0.245034	0.779449	0.625541	0.153908	0.35551	-0.918883	1.55e-05	4.36e-05	1.02	-0.789845	0.00145744	0.00142887	85.8786	0.101376	0.0427515	0.000497813	3.92765	0.354636	0.000843205	0.000214684	5.87599	-0.510727	0.00137958	0.000234782	0	-1	0	NA	0.354	-0.728137	0.000275486	0.00077821	0	-1	0	NA
Tablas de Daimiel	ESP	NP	3.13596e+06	1.89121e+06	3.01275e+07	21.3477	-0.602202	0.00587919	0.000275402	0.803011	0.136785	0.443152	0.359859	-0.934798	0.799189	0.482619	0.31657	1.04973	-0.527983	0.000279692	0.000266441	0	-1	0	NA	18.1982	-0.507778	0.00463595	0.000254748	0.576488	-0.553133	0.000719091	0.00124737	1.0268	-0.842995	7.6e-05	7.4e-05	0	-1	0	NA	0	-1	0	NA	0.01	-0.782923	5.9e-06	0.000589623
Tammisaaren saariston kansallispuisto	FIN	NP	5.07271e+06	4.15243e+06	5.48828e+07	40.2159	-0.378804	0.00596191	0.000148247	0.730294	0.15892	0.429566	0.300728	-0.405682	0.725099	0.453545	0.271554	0.4	-0.856427	2.99e-05	7.47e-05	0.42	-0.858056	0.00056592	0.00134743	35.5997	-0.20715	0.00428938	0.000120489	1.43028	-0.102099	0.000795924	0.000556483	1.934	-0.747563	0.000219184	0.000113332	0	-1	0	NA	0.432	-0.449308	6.16e-05	0.000142613	0	-1	0	NA
Tatra MAB	POL/SVK	MAB	5.04667e+06	2.94821e+06	9.5347e+08	275.406	0.741605	0.728039	0.00264352	0.653654	0.235705	0.290814	0.362841	-0.0826469	0.594913	0.304327	0.290585	4.99842	-0.0848299	0.00315832	0.000631862	5.27566	-0.222035	0.0322482	0.00611264	207.729	0.834639	0.165998	0.000799108	3.37048	-0.224503	0.00110036	0.000326471	31.6424	0.944448	0.197563	0.00624361	2.83926	1.29543	0.00205639	0.00072427	7.74523	3.2232	0.0344894	0.00445298	0	-1	0	NA
Tatransky	SVK	NP	5.04889e+06	2.94523e+06	1035421459	289.596	0.78471	0.755804	0.00260985	0.65588	0.235685	0.273399	0.382481	-0.0910034	0.688609	0.266819	0.42179	5.13469	-0.0729963	0.00317021	0.000617409	7.85925	0.13152	0.048045	0.00611318	216.11	0.858341	0.192762	0.000891963	5.21272	0.165097	0.00368181	0.000706313	32.6345	0.962255	0.197783	0.00606054	3.0347	1.39634	0.00232858	0.000767318	7.62154	3.05506	0.0331636	0.0043513	0	-1	0	NA
Tatrzanski Park Narodowy	POL	NP	5.04384e+06	2.953e+06	2.11821e+08	113.046	0.14448	0.374015	0.00330852	0.706574	0.147056	0.496959	0.209615	-0.287184	0.719171	0.502268	0.216903	3.55755	-0.121984	0.00284304	0.000799155	2.3235	-0.469579	0.0221201	0.00952015	67.2211	-0.0334461	0.0123386	0.000183553	1.59361	-0.377738	0.000253215	0.000158894	24.1246	1.20489	0.184617	0.00765264	1.43361	0.781171	0.000953542	0.000665135	5.71233	3.87265	0.0177893	0.00311419	0	-1	0	NA
Teijon kansallispuisto	FIN	NP	5.03758e+06	4.19191e+06	3.37685e+07	29.0814	-0.47709	0.00258757	8.9e-05	0.759693	0.161047	0.417236	0.342458	2.26356	0.752557	0.449624	0.302933	0.650048	-0.721112	4.86e-05	7.47e-05	0.325024	-0.87351	4.75e-05	0.000146028	26.0268	-0.321575	0.00168026	6.46e-05	0.958824	-0.285987	0.000504663	0.000526335	1.12067	-0.833723	0.000306601	0.000273587	0	-1	0	NA	0	-1	0	NA	0	-1	0	NA
Tejo/Tajo MAB	ESP/PRT	MAB	2.85089e+06	2.00941e+06	4281744541	300.723	0.188743	0.318201	0.00105812	0.677999	0.236656	0.337972	0.340027	-0.182429	0.603431	0.313579	0.289852	10	0.455718	0.00454429	0.000454429	4.7768	-0.544673	0.00549419	0.00115018	238.3	0.293722	0.106968	0.000448879	9.58619	0.300739	0.0123051	0.00128363	25.38	0.0492792	0.00943812	0.000371872	0	-1	0	NA	1	-0.651208	0.0454545	0.0454545	0	-1	0	NA
Terras de l'Ebre MAB	ESP	MAB	3.52008e+06	2.02577e+06	3677281682	228.086	-0.0544244	0.364989	0.00160022	0.673482	0.235328	0.424536	0.248946	0.472082	0.597399	0.385089	0.21231	6.79	0.00939068	0.00299309	0.000440809	10	-0.00370858	0.0194853	0.00194853	164.77	-0.0602591	0.238846	0.00144957	8.4956	0.216118	0.0178911	0.00210592	25.8252	0.111434	0.00825105	0.000319496	2.32	0.275569	0.0212125	0.00914331	0	-1	0	NA	0	-1	0	NA
Terras do Mino	ESP	MAB	2.90447e+06	2.39652e+06	3636675755	195.436	-0.186962	1.02555	0.00524751	0.650385	0.244894	0.420315	0.23007	-0.321207	0.576896	0.383288	0.193608	9	0.339999	0.00530356	0.000589285	6.03	-0.397295	0.00253113	0.000419756	141.776	-0.188486	0.0173895	0.000122655	4.89	-0.297274	0.00311701	0.000637426	11.39	-0.508373	0.00262878	0.000230797	2	0.103122	0.00411904	0.00205952	3.83	0.402362	0.871979	0.227671	1	6.26016	0.000589623	0.000589623
Thayatal	AUT	NP	4.75237e+06	2.8759e+06	1.32587e+07	18.69	-0.549776	0.00617248	0.000330256	0.834477	0.101816	0.523486	0.310992	-0.486312	0.830577	0.547228	0.283349	1.695	0.165215	0.000306206	0.000180652	1.32	-0.325998	0.000743887	0.00056355	10.14	-0.642186	0.00371345	0.000366218	0.245	-0.746557	3.35e-05	0.000136929	3.635	-0.309771	0.000602535	0.000165759	0.295	-0.191184	6.86e-05	0.000232577	0.245	-0.52345	3.69e-05	0.000150417	0	-1	0	NA
The Burren NP	IRL	NP	3.06227e+06	3.48896e+06	1.49991e+07	9.6784	-0.775681	0.00154831	0.000159976	0.888589	0.0878841	0.48178	0.406808	-0.445644	0.884699	0.509915	0.374784	0.11	-0.929948	4.79e-06	4.36e-05	0.1367	-0.932657	2.97e-05	0.000217581	8.4949	-0.711979	0.00140346	0.000165212	0.11	-0.891038	2.99e-05	0.000271592	0.7168	-0.868249	6.48e-05	9.03e-05	0	-1	0	NA	0.11	-0.793747	1.57e-05	0.000142613	0	-1	0	NA
The Karst	SVN	MAB	4.63298e+06	2.51431e+06	6.01924e+08	264.702	0.932966	1.19602	0.00451838	0.648181	0.233712	0.293244	0.354936	0.107058	0.583265	0.295263	0.288002	8.6342	0.716324	0.0299767	0.00347185	19.7631	2.33097	0.092291	0.00466986	170.018	0.742883	0.0367806	0.000216333	4.04851	0.0950108	0.00558877	0.00138045	34.0278	1.36088	0.0124691	0.000366438	2.4736	1.2806	0.0154318	0.00623862	0	-1	0	NA	1	8.6769	0.000589623	0.000589623
Tiilikkajarven kansallispuisto	FIN	NP	5.21978e+06	4.62468e+06	3.4495e+07	23.7712	-0.575409	0.00321515	0.000135254	0.800445	0.128327	0.475769	0.324676	0.792405	0.789522	0.494643	0.294879	0	-1	0	NA	0.3112	-0.879636	4.54e-05	0.000146028	20.7816	-0.462022	0.00260482	0.000125342	0.4912	-0.636942	8.33e-05	0.000169502	2.1872	-0.677297	0.000481631	0.000220204	0	-1	0	NA	0	-1	0	NA	0	-1	0	NA
Timanfaya	ESP	NP	1.99723e+06	1.02771e+06	5.17898e+07	12.5344	-0.802843	0.108146	0.00862795	0.940806	0.0476365	0.729843	0.210963	-1.97585	0.940121	0.75633	0.183791	0	-1	0	NA	0	-1	0	NA	10.0701	-0.771472	0.02858	0.00283811	0	-1	0	NA	0.8654	-0.885301	0.0139488	0.0161183	0	-1	0	NA	0	-1	0	NA	0	-1	0	NA
Tiveden	SWE	NP	4.58829e+06	3.96593e+06	1.35203e+07	10.994	-0.736779	0.0020954	0.000190595	0.884902	0.0872143	0.529396	0.355506	0.230146	0.876459	0.544364	0.332096	0.354	-0.759671	3.18e-05	8.97e-05	0.1	-0.949228	1.46e-05	0.000146028	8.252	-0.710646	0.00156344	0.000189462	0.178	-0.817126	3.11e-05	0.000174998	1.752	-0.669034	0.000187653	0.000107108	0	-1	0	NA	0.04	-0.922647	1.64e-05	0.000411212	0	-1	0	NA
Tofsingdalen	SWE	NP	4.45075e+06	4.34271e+06	1.59053e+07	5.424	-0.876572	0.00232159	0.000428022	0.952484	0.0498627	0.666948	0.285536	-0.651846	0.945293	0.666768	0.278524	0.163	-0.899707	7.1e-06	4.36e-05	0	-1	0	NA	4.276	-0.857751	0.0021705	0.0005076	0	-1	0	NA	0.985	-0.821734	0.000143993	0.000146186	0	-1	0	NA	0	-1	0	NA	0	-1	0	NA
Torronsuon kansallispuisto	FIN	NP	5.06117e+06	4.25345e+06	3.07801e+07	30.5052	-0.435357	0.0060428	0.000198091	0.788902	0.120568	0.495156	0.293746	-0.776349	0.783215	0.520227	0.262987	0.4348	-0.80624	2.77e-05	6.36e-05	0.18	-0.928038	2.63e-05	0.000146028	28.8408	-0.225315	0.00508527	0.000176322	0.28	-0.784586	5.48e-05	0.000195887	0.5896	-0.910354	0.000232296	0.000393989	0	-1	0	NA	0.18	-0.727472	0.000616438	0.00342466	0	-1	0	NA
Trebonsko	CZE	MAB	4.67441e+06	2.8884e+06	6.87644e+08	156.754	0.0979904	0.0499462	0.000318627	0.67582	0.185977	0.441463	0.234357	0.312764	0.630884	0.430801	0.200083	12.0816	1.34347	0.00165593	0.000137063	10.2344	0.659508	0.0065667	0.000641632	92.854	-0.0883241	0.0189397	0.000203973	4.83894	0.248945	0.00111271	0.000229949	20.8463	0.396404	0.00235972	0.000113196	2.64405	1.34679	0.000674768	0.000255202	5	2.00469	0.00253606	0.000507212	0.67	5.32762	0.000395047	0.000589623
Tresticklan	SWE	NP	4.42214e+06	3.99288e+06	2.90573e+07	18.2136	-0.656742	0.00348372	0.00019127	0.871844	0.0805845	0.59413	0.277714	-0.451357	0.863625	0.609641	0.253984	0.5644	-0.742287	4.22e-05	7.47e-05	0.26	-0.894301	3.8e-05	0.000146028	12.3684	-0.661518	0.00222225	0.000179672	0	-1	0	NA	3.6986	-0.429034	0.0003953	0.000106878	0	-1	0	NA	0.52	-0.199092	0.00021383	0.000411212	0	-1	0	NA
Triglavski narodni park	SVN	NP	4.61383e+06	2.58963e+06	8.39794e+08	253.411	0.667439	0.426517	0.0016831	0.646786	0.230279	0.29991	0.346876	-0.231573	0.67809	0.29489	0.3832	6.96364	0.303379	0.00496419	0.000712873	16.9795	1.59792	0.0561007	0.00330402	167.599	0.542363	0.058733	0.000350438	7.26209	0.747167	0.00989143	0.00136206	26.8259	0.704631	0.010477	0.000390555	1.96638	0.648451	0.000449459	0.000228572	4.24886	1.40591	0.0115922	0.00272832	0	-1	0	NA
Troodos	CYP	NP	6.40019e+06	1.63124e+06	9.19536e+07	50.598	-0.334954	0.919115	0.018165	0.826484	0.0873387	0.657867	0.168617	1.78664	0.831146	0.678143	0.153003	1.98026	-0.394367	0.00999353	0.00504659	0.5143	-0.850386	0.0189436	0.0368338	28.1712	-0.469194	0.0589167	0.00209138	0	-1	0	NA	11.6238	0.324047	0.0363348	0.00312588	0	-1	0	NA	0	-1	0	NA	0	-1	0	NA
Tuchola Forest	POL	MAB	4.84613e+06	3.43823e+06	7.88079e+07	10.5581	-0.854366	0.00156549	0.000148274	0.929065	0.0899709	0.715855	0.213211	0.328196	0.941971	0.700415	0.241556	3.21463	0.0286352	0.000463992	0.000144338	1.12	-0.659249	0.000276151	0.000246563	0	-1	0	NA	1.09813	-0.392958	0.000151306	0.000137784	1.65843	-0.803243	0.000110177	6.64e-05	0.654625	0.0787466	6.88e-05	0.000105119	1.42302	0.628905	0.00022117	0.000155422	0.04	-0.379424	2.36e-05	0.000589623
Tyresta	SWE	NP	4.79416e+06	4.03686e+06	1.96199e+07	22.8	-0.514137	0.0093075	0.000408224	0.819487	0.106575	0.510663	0.308824	-0.278984	0.813398	0.536086	0.277312	0.57	-0.68715	5.11e-05	8.97e-05	0.76	-0.653695	0.00090578	0.00119182	17.86	-0.444913	0.00750537	0.000420234	0.57	-0.486251	0.000151468	0.000265734	2.28	-0.609597	0.000246613	0.000108164	0	-1	0	NA	0.38	-0.342193	0.00015626	0.000411212	0	-1	0	NA
Unteres Odertal	DEU	NP	4.60673e+06	3.33604e+06	1.04524e+08	107.098	0.352359	0.0411127	0.000383878	0.655691	0.165656	0.403323	0.252368	0.7451	0.669169	0.409109	0.26006	5.37075	0.584375	0.000734298	0.000136722	4.95606	0.389078	0.00345329	0.000696782	77.0698	0.393112	0.0151641	0.000196758	5.44304	1.72448	0.0185145	0.0034015	10.1511	0.117848	0.00121204	0.000119399	1.83955	1.79644	0.00088249	0.000479731	1.02035	0.0738634	0.00016196	0.00015873	0.07	0.0020437	4.13e-05	0.000589623
Urho Kekkosen kansallispuisto	FIN	NP	5.07743e+06	5.10846e+06	2548783898	113.441	-0.472571	0.361429	0.00318607	0.803753	0.144658	0.679904	0.123849	0.254069	0.80816	0.680703	0.127457	0.71	-0.888772	3.09e-05	4.36e-05	0.539735	-0.940185	0.0199902	0.037037	94.8351	-0.39092	0.0775365	0.000817593	3.66719	-0.402847	0.000865785	0.000236089	7.23	-0.657244	0.000977528	0.000135204	0	-1	0	NA	1.6634	-0.323016	0.0062589	0.00376271	0	-1	0	NA
Utrechtse Heuvelrug	NLD	NP	4.00534e+06	3.22586e+06	1.13444e+08	79.7209	-0.0188002	0.0155328	0.00019484	0.660946	0.180961	0.416655	0.244291	0.363152	0.671196	0.437291	0.233905	4.84919	0.398842	0.000613542	0.000126525	0.8217	-0.775109	0.000571069	0.000694985	59.0001	0.0385633	0.0111477	0.000188943	3.83252	0.863901	0.00125657	0.000327871	7.46929	-0.195058	0.000816684	0.000109339	0.256672	-0.618833	0.000514373	0.00200401	2.14433	1.20248	0.000419024	0.000195411	0	-1	0	NA
Vadvetjakka	SWE	NP	4.66811e+06	5.06749e+06	2.7048e+07	8.02416	-0.845347	0.0369793	0.0046085	0.952369	0.0479483	0.737821	0.214548	-0.0623361	0.944651	0.734887	0.209765	0.25504	-0.879861	1.11e-05	4.36e-05	0.03	-0.987547	0.00176471	0.0588235	5.79608	-0.837655	0.00383322	0.000661347	0.254	-0.795504	7.1e-05	0.000279622	1.15104	-0.818918	0.000180329	0.000156666	0.06	-0.865805	0.000303904	0.00506507	0	-1	0	NA	0	-1	0	NA
Valkmusan kansallispuisto	FIN	NP	5.22924e+06	4270008	1.94908e+07	18.2939	-0.609356	0.00405917	0.000221887	0.828576	0.124973	0.490819	0.337756	-1.26313	0.819874	0.511084	0.308791	0.217916	-0.879987	1.14e-05	5.21e-05	0.5853	-0.732788	0.000435001	0.00074321	14.8089	-0.538755	0.00294856	0.000199107	1.1275	0.0185895	0.000462302	0.000410026	1.39143	-0.761331	0.000148645	0.000106829	0.1628	-0.600159	5.33e-05	0.000327439	0	-1	0	NA	0	-1	0	NA
Valle de Laciana	ESP	MAB	3.00176e+06	2.35021e+06	2.16997e+08	131.101	0.317288	0.204743	0.00156171	0.675416	0.198047	0.480929	0.194487	0.70061	0.623812	0.437905	0.185907	3.39352	-0.167118	0.000879762	0.000259248	2.613	-0.407658	0.000767038	0.000293547	95.5593	0.363319	0.0403336	0.000422079	3.19817	0.238248	0.00237295	0.000741972	14.9079	0.353867	0.00594431	0.000398735	0	-1	0	NA	0.7	-0.407168	0.000118866	0.000169808	0	-1	0	NA
Valle del Ticino	ITA	MAB	4.23361e+06	2.48425e+06	9.71393e+08	199.498	0.254251	0.476305	0.00238752	0.65401	0.238194	0.415342	0.238668	-0.0964493	0.587884	0.391073	0.196811	6.64749	0.213223	0.0223705	0.00336525	12.0772	0.771331	0.0106024	0.000877889	142.493	0.250909	0.315148	0.00221168	14	2.20017	0.0817013	0.0058358	13.8599	-0.152473	0.00169138	0.000122034	1.6139	0.297857	0.00438	0.00271392	0.03	-0.983732	4.85e-06	0.000161734	0	-1	0	NA
Valles del Jubera Leza Cidacos y Alhama	ESP	MAB	3.32467e+06	2.19432e+06	1166681942	259.575	0.541071	0.152234	0.000586473	0.660637	0.242013	0.356312	0.304324	0.167617	0.590832	0.341171	0.249661	7	0.238744	0.00291137	0.000415911	4.09	-0.431218	0.000988326	0.000241644	221.678	0.833918	0.133324	0.00060143	5	0.071626	0.00497505	0.000995011	15.9231	-0.0722594	0.00615948	0.000386828	0.1901	-0.85492	0.000401903	0.00211416	0.552	-0.716551	9.37e-05	0.000169808	0	-1	0	NA
Vanoise	FRA	NP	4.0723e+06	2.47917e+06	1963369328	166.672	-0.159166	0.286206	0.00171718	0.699885	0.187904	0.501313	0.198572	-0.161245	0.726131	0.512116	0.214015	2.05	-0.666054	0.000197532	9.64e-05	4.87185	-0.417563	0.00181189	0.00037191	106.858	-0.253155	0.0427353	0.000399925	0.992305	-0.82289	8.75e-05	8.82e-05	28.06	0.425081	0.012014	0.000428153	1	-0.342254	0.000105119	0.000105119	3.78891	0.666509	0.0571681	0.0150883	0	-1	0	NA
Velka Fatra	SVK	NP	4.9851e+06	2.91453e+06	6.70929e+08	255.83	0.805815	0.365455	0.00142851	0.633033	0.243491	0.277427	0.355607	-0.357814	0.666399	0.272563	0.393836	7.99949	0.558639	0.00345806	0.000432285	15.2434	1.48946	0.0366413	0.00240375	181.825	0.799519	0.0426045	0.000234315	6.32773	0.647399	0.00678894	0.00107289	28.603	0.928477	0.0371941	0.00130036	2.8843	1.57809	0.00212519	0.000736813	3.14918	0.90637	0.0100671	0.00319674	0	-1	0	NA
Veluwezoom	NLD	NP	4.04758e+06	3.22317e+06	5.01553e+07	42.9992	-0.316831	0.0060696	0.000141156	0.729881	0.134581	0.446096	0.283785	-0.332471	0.726027	0.468022	0.258005	3.04725	0.127934	0.000404653	0.000132793	0.03	-0.989592	1.33e-05	0.000444444	31.3181	-0.28185	0.00411955	0.000131539	1.32155	-0.143659	0.000402312	0.000304424	4.74995	-0.365097	0.000743998	0.000156633	0	-1	0	NA	1.2346	0.616546	0.000194898	0.000157864	0	-1	0	NA
Vessertal - Thueringen Forest	DEU	MAB	4.37764e+06	3.05456e+06	1.70977e+08	91.5576	-0.00882746	0.0080495	8.79e-05	0.662462	0.192258	0.431854	0.230608	0.101838	0.629922	0.38504	0.244883	3.04367	-0.209649	0.000292129	9.6e-05	2.40144	-0.416588	0.000730044	0.000304003	68.0762	0.0491954	0.00458199	6.73e-05	2.97384	0.252042	0.000471617	0.000158588	12.9623	0.253589	0.00157992	0.000121886	0.9296	0.227849	9.77e-05	0.000105119	0	-1	0	NA	0	-1	0	NA
Vilsandi rahvuspark	EST	NP	5.01331e+06	3.97756e+06	2.38845e+08	146.243	0.425983	0.177673	0.00121492	0.683923	0.187908	0.471009	0.212913	-0.158606	0.702878	0.473956	0.228922	2.29417	-0.449092	0.000185657	8.09e-05	2.15007	-0.525996	0.0211964	0.00985848	125.941	0.741781	0.0506844	0.000402446	2.16513	-0.189521	0.000435854	0.000201307	2.6765	-0.763009	0.000361798	0.000135176	1.96817	1.3629	0.000466436	0.000236989	3.35083	1.75799	0.01498	0.00447054	0.988822	10.5433	0.000583032	0.000589623
Vorpommersche Boddenlandschaft	DEU	NP	4.50812e+06	3.48893e+06	7.86803e+08	200.676	0.347643	0.069693	0.000347291	0.631466	0.242562	0.360048	0.271419	0.817474	0.663555	0.362849	0.300705	9.74674	0.845389	0.00119276	0.000122375	1.08045	-0.831529	0.000423693	0.000392146	171.501	0.611951	0.0581276	0.000338935	3.59476	-0.1151	0.00820004	0.00228111	10.1794	-0.34194	0.000972454	9.55e-05	1.6117	0.376506	0.0003577	0.00022194	0.923176	-0.467018	0.000131657	0.000142613	0	-1	0	NA
Vosges du Nord/Pfalzerwald (France)	FRA	MAB	4.13744e+06	2.8609e+06	1219991760	211.126	0.236036	0.18987	0.00089932	0.634514	0.238385	0.351116	0.283397	0.0372934	0.568097	0.338037	0.23006	6.09208	0.0701453	0.000663205	0.000108864	9.52613	0.307682	0.00287586	0.000301892	145.776	0.188655	0.0202235	0.000138731	5.1	0.0760219	0.000920463	0.000180483	26.3178	0.51541	0.00460823	0.000175099	2.692	1.02842	0.000801802	0.000297846	1.97	-0.00177251	0.0031556	0.00160183	0	-1	0	NA
Vosges du Nord/Pfalzerwald (Germany)	DEU	MAB	4.16351e+06	2.91569e+06	1797989987	203.778	0.0567204	0.0322872	0.000158443	0.617994	0.254169	0.341679	0.276314	-0.251868	0.548087	0.321393	0.226694	11.9985	0.981185	0.00169473	0.000141244	12.4482	0.526739	0.00493934	0.00039679	146	0.0499195	0.014729	0.000100883	3.8317	-0.294617	0.000624347	0.000162943	20.83	0.0827418	0.00266058	0.000127728	1.03	-0.305278	0.000116814	0.000113412	2.64	0.191969	0.00537693	0.00203672	0	-1	0	NA
Waddensea and Hallig Islands of Schleswig-Holstein	DEU	MAB	4.23247e+06	3.48238e+06	2938795244	239.25	0.0639077	0.1432	0.000598539	0.658859	0.247151	0.386905	0.271955	-0.0938431	0.593857	0.371011	0.222847	5.48663	-0.15807	0.000584152	0.000106468	1	-0.893667	0.00163666	0.00163666	222.648	0.365495	0.118246	0.00053109	4.7721	-0.26087	0.0221796	0.00464776	4.412	-0.798551	0.000439852	9.97e-05	0	-1	0	NA	0	-1	0	NA	0	-1	0	NA
Waddensea Area	NLD	MAB	4.02147e+06	3.35969e+06	2435224543	223.993	0.0563864	0.151476	0.000676251	0.651332	0.24275	0.378412	0.27292	-0.565572	0.590136	0.367851	0.222285	4.74117	-0.252249	0.000521434	0.00010998	1.78	-0.800105	0.00163553	0.000918839	192.915	0.257432	0.127232	0.000659523	7.29078	0.206383	0.00245566	0.000336817	10.0815	-0.516278	0.0166892	0.00165542	0.877842	-0.457053	0.000324766	0.000369959	3	0.23763	0.000474155	0.000158052	0	-1	0	NA
Waddensea of Hamburg	DEU	MAB	4.21943e+06	3.42583e+06	1.27435e+08	49.4549	-0.413059	0.0197973	0.000400311	0.800776	0.116351	0.594342	0.206434	-0.183401	0.789251	0.528869	0.260382	0.05	-0.986016	5.29e-06	0.000105899	0	-1	0	NA	48.6737	-0.174892	0.019303	0.000396579	0.68123	-0.681966	0.00048297	0.000708968	0	-1	0	NA	0	-1	0	NA	0	-1	0	NA	0	-1	0	NA
Waddensea of Lower Saxony	DEU	MAB	4.17252e+06	3.39859e+06	2187837367	189.783	-0.0744555	0.0830109	0.0004374	0.642171	0.247372	0.406832	0.23534	-0.0166077	0.580524	0.382875	0.197649	4.29701	-0.311394	0.00046143	0.000107384	0.14	-0.983781	0.000229133	0.00163666	170.143	0.148165	0.072027	0.000423333	3.83025	-0.341895	0.00731794	0.00191057	8.14685	-0.597898	0.00144062	0.000176831	0.45	-0.713026	0.000166482	0.000369959	0.739072	-0.685228	0.000112285	0.000151927	0	-1	0	NA
Weerribben-Wieden	NLD	NP	4.05279e+06	3.2981e+06	102707405	95.6337	0.214237	0.031711	0.000331588	0.70897	0.143331	0.498181	0.210789	0.197927	0.715521	0.502092	0.213429	3.43064	0.0169714	0.000423798	0.000123533	3.26649	-0.0797954	0.00561733	0.00171968	75.921	0.380166	0.0204899	0.000269884	2.23726	0.12677	0.000617768	0.000276128	6.79076	-0.248728	0.00106455	0.000156764	1.47687	1.25639	0.00182848	0.00123808	1.4342	0.517308	0.000605903	0.000422469	0	-1	0	NA
West Polesie	POL	MAB	5.23058e+06	3.23116e+06	1399161169	64.9053	-0.635956	0.135153	0.00208231	0.879932	0.0927	0.776081	0.103851	0.0999131	0.879548	0.766518	0.113029	9.9573	0.710528	0.00134905	0.000135483	17.2376	1.27392	0.0192645	0.00111759	3	-0.9766	0.0282716	0.00942386	3.08	-0.380732	0.0180374	0.00585629	15.6508	-0.130813	0.0079683	0.000509131	1.98	0.434664	0.00193348	0.000976504	2.9996	0.459232	0.000474098	0.000158054	1	7.37028	0.000589623	0.000589623
Wicklow Mountains NP	IRL	NP	3.23423e+06	3.45103e+06	2.04827e+08	86.3993	-0.116056	0.0166991	0.000193279	0.725544	0.163012	0.540566	0.184979	-0.517544	0.742096	0.569646	0.17245	0.971253	-0.758415	4.23e-05	4.36e-05	0.671	-0.845319	0.000145997	0.000217581	73.3242	0.0658412	0.0145246	0.000198088	0.969418	-0.616972	0.000263286	0.000271592	8.53986	-0.212547	0.000768757	9e-05	0.959575	0.203706	0.00081666	0.000851064	0.964022	-0.169429	0.000137482	0.000142613	0	-1	0	NA
Wielkopolski Park Narodowy	POL	NP	4.78372e+06	3.26284e+06	7.59911e+07	14.0881	-0.80345	0.00328286	0.000233024	0.920631	0.0916858	0.733364	0.187267	0.492342	0.916408	0.746709	0.169699	4.85588	0.570959	0.000775199	0.000159641	2.46315	-0.242639	0.0010691	0.000434037	0	-1	0	NA	0.3174	-0.822284	5.05e-05	0.000159186	2.84466	-0.659251	0.000192512	6.77e-05	0.769862	0.281902	0.000115356	0.00014984	0.889862	0.0296935	0.000142404	0.000160029	0	-1	0	NA
Wienerwald	AUT	MAB	4.77463e+06	2.78384e+06	5.99982e+07	63.6665	-0.0436099	0.00989319	0.000155391	0.699101	0.153716	0.457575	0.241526	0.116665	0.686807	0.408374	0.278432	1.19	-0.585303	0.000117829	9.9e-05	1.7841	-0.412452	0.000831977	0.000466329	42.2968	-0.0848037	0.00263273	6.22e-05	1.7741	0.0793944	0.000300196	0.00016921	11.281	0.438239	0.00151669	0.000134446	0.5941	0.0583146	6.25e-05	0.000105119	0	-1	0	NA	0	-1	0	NA
Wigierski Park Narodowy	POL	NP	5.17382e+06	3.51498e+06	150886037	47.3966	-0.466438	0.0330128	0.000696522	0.875495	0.0935442	0.752879	0.122616	-0.187421	0.874614	0.761869	0.112744	8.88969	1.38082	0.00120227	0.000135243	6.337	0.596464	0.00747401	0.00117942	0	-1	0	NA	2.96514	0.304468	0.000718977	0.000242476	15.5487	0.554157	0.00295555	0.000190083	2.31001	2.16206	0.00113025	0.000489285	3.58948	2.38693	0.00195828	0.00054556	0.8	9.40611	0.000471698	0.000589623
Wolinski Park Narodowy	POL	NP	4.61539e+06	3.43333e+06	1.08398e+08	21.9896	-0.725474	0.00949042	0.000431587	0.834343	0.104061	0.560308	0.274035	-0.0533793	0.826955	0.580388	0.246567	3.56729	0.0418705	0.00049538	0.000138867	1.63064	-0.547771	0.00107833	0.000661289	10.77	-0.807603	0.00639031	0.000593343	1.1378	-0.437723	0.000682779	0.000600089	0.508	-0.944593	4.26e-05	8.38e-05	0.92472	0.391205	0.000272036	0.000294182	1.55784	0.621895	0.000247096	0.000158614	0	-1	0	NA
Yorkshire Dales	GBR	NP	3.53238e+06	3.52453e+06	1769226352	175.711	-0.0842167	0.0434032	0.000247014	0.632419	0.251797	0.405191	0.227227	0.6962	0.663797	0.419066	0.244731	1.9559	-0.676237	0.000157952	8.08e-05	1	-0.876777	0.000307692	0.000307692	149.417	0.0801186	0.0285622	0.000191158	4.79101	-0.113002	0.00103769	0.00021659	11.0443	-0.42347	0.000990615	8.97e-05	1.08	-0.26819	0.00833255	0.00771532	3	0.361024	0.000474155	0.000158052	0	-1	0	NA
Zuid-Kennemerland	NLD	NP	3.95285e+06	3.26978e+06	3.56812e+07	32.5584	-0.424574	0.0106191	0.000326157	0.765416	0.129146	0.470831	0.294585	0.335854	0.757634	0.491892	0.265742	1.2444	-0.47769	0.000138042	0.000110931	0.17	-0.934891	6.1e-05	0.000358938	25.1175	-0.356861	0.00413614	0.000164672	1.1322	-0.173053	0.000305088	0.000269465	3.5921	-0.474724	0.00522382	0.00145425	0.34	-0.297411	0.000403574	0.00118698	0.4811	-0.302915	7.92e-05	0.000164587	0	-1	0	NA
Zuvintas	LTU	MAB	5.1935e+06	3.56851e+06	9.20977e+07	88.2797	0.159755	0.021796	0.000246897	0.707032	0.136069	0.494049	0.212984	1.27419	0.696135	0.480568	0.215567	5.06971	0.549802	0.000648438	0.000127904	3.68122	0.0704116	0.00121939	0.000331245	62.937	0.185268	0.0151157	0.000240172	5.06971	1.65309	0.00114754	0.000226352	7.79396	-0.112575	0.000681542	8.74e-05	0.724245	0.141513	7.61e-05	0.000105119	0.56	-0.388017	0.000435798	0.00077821	0.724245	9.73963	0.000427031	0.000589623
[truncated: 8 more columns]

## Sheet: ReadMe
Supplementary Information to
Title	Uniqueness of Protected Areas for Conservation Strategies in the European Union
Authors	Samuel Hoffmann, Carl Beierkuhnlein, Richard Field, Antonello Provenzale, Alessandro Chiarucci
COLUMN_HEADER	DESCRIPTION
Name	Name
State_ISO3	ISO3 country code
Designation	National Park (NP) or UNESCO Man and Biosphere Reserve (MAB)
Longitude_UTM	Centroid Longitude UTM
Latitude_UTM	Centroid Latitude UTM
Area_m2	Polygon area in m²
Richness_RS	Uniqueness index Richness_RS
Richness_SAR_%Surplus	Uniqueness index Richness_SAR_%Surplus
Richness_Rarity_weighted	Uniqueness index Richness_Rarity_weighted
Rarity_Mean	Uniqueness index Rarity_Mean
Dissimilarity_Total_MEAN	Uniqueness index Dissimilarity_Total
Dissimilarity_Total_SD	Standard Deviation of pairwise Uniqueness index Dissimilarity_Total
Dissimilarity_Balanced	Uniqueness index Dissimilarity_Balanced
Dissimilarity_Gradient	Uniqueness index Dissimilarity_Gradient
sep_Richness_SAR_%Surplus	calculated separately for NP and MAB network
sep_Dissimilarity_Total	calculated separately for NP and MAB network
sep_Dissimilarity_Balanced	calculated separately for NP and MAB network
sep_Dissimilarity_Gradient	calculated separately for NP and MAB network
amph_Richness_RS	Amphibians only
amph_Richness_SAR_%Surplus	Amphibians only
amph_Richness_Rarity_weighted	Amphibians only
amph_Rarity_Mean	Amphibians only
arth_Richness_RS	Arthtropods only
arth_Richness_SAR_%Surplus	Arthtropods only
arth_Richness_Rarity_weighted	Arthtropods only
arth_Rarity_Mean	Arthtropods only
bird_Richness_RS	Birds only
bird_Richness_SAR_%Surplus	Birds only
bird_Richness_Rarity_weighted	Birds only
bird_Rarity_Mean	Birds only
fish_Richness_RS	Fish only
fish_Richness_SAR_%Surplus	Fish only
fish_Richness_Rarity_weighted	Fish only
fish_Rarity_Mean	Fish only
mamm_Richness_RS	Mammals only
mamm_Richness_SAR_%Surplus	Mammals only
mamm_Richness_Rarity_weighted	Mammals only
mamm_Rarity_Mean	Mammals only
moll_Richness_RS	Molluscs only
moll_Richness_SAR_%Surplus	Molluscs only
moll_Richness_Rarity_weighted	Molluscs only
moll_Rarity_Mean	Molluscs only
nova_Richness_RS	Non-vascular plants only
nova_Richness_SAR_%Surplus	Non-vascular plants only
nova_Richness_Rarity_weighted	Non-vascular plants only
nova_Rarity_Mean	Non-vascular plants only
oinv_Richness_RS	Other invertebrates only
oinv_Richness_SAR_%Surplus	Other invertebrates only
oinv_Richness_Rarity_weighted	Other invertebrates only
oinv_Rarity_Mean	Other invertebrates only
rept_Richness_RS	Reptiles only
rept_Richness_SAR_%Surplus	Reptiles only
rept_Richness_Rarity_weighted	Reptiles only
rept_Rarity_Mean	Reptiles only
vapl_Richness_RS	Vascular plants only
vapl_Richness_SAR_%Surplus	Vascular plants only
vapl_Richness_Rarity_weighted	Vascular plants only
vapl_Rarity_Mean	Vascular plants only
